# Supplementary material for: RNA-Seq Mapping and Detection of Gene Fusions with a Suffix Array Algorithm
Source: PLoS Comput Biol. 2012 Apr 5;8(4):e1002464. doi: 10.1371/journal.pcbi.1002464 (PMC3320572; doi:10.1371/journal.pcbi.1002464)
Supplement: Test S2 — Supporting Tables. This table contains supplementary tables supplied as multiple worksheets in support of the main manuscript. (XLS) [file pcbi.1002464.s002.xls]

## Sheet: Supp. Table 1
Table S1A. Full Mapping Stats
	UHR120 F3 (forward)		UHR120 F5 (reverse)		UHR150 F3		UHR150 F5		HBR120 F3		HBR120 F5		HBR150 F3		HBR150 F5		MCF7 F3		MCF7 F5
Total Reads:	175839941	-1	173593017	-1	212899838	-1	217864708	-1	200578721	-1	197995799	-1	241409833	-1	247031687	-1	360318799	-1	364115004	-1
Reads mapped regular reference	94302044	-0.536	48637153	-0.28	133502911	-0.627	96601901	-0.443	102272963	-0.51	54883162	-0.277	148100495	-0.613	108142810	-0.438	250576238	-0.695	127163654	-0.349
Reads mapped with rescue	802726	-0.005	11792055	-0.068	1177127	-0.006	13167662	-0.06	801882	-0.004	11291828	-0.057	1237391	-0.005	13265367	-0.054	1021063	-0.003	27321013	-0.075
Reads mapped total	95060185	-0.541	60245606	-0.347	134569252	-0.632	109357663	-0.502	103038107	-0.514	66039318	-0.334	149240829	-0.618	121109768	-0.49	251455643	-0.698	153965357	-0.423
Reads filtered:	13978518	-0.079	8881529	-0.051	14672001	-0.069	12641033	-0.058	17909340	-0.089	12144462	-0.061	17820548	-0.074	16814988	-0.068	7635031	-0.021	2614408	-0.007
Table S1B. UHR and HBR barcoded runs mapping, splicing and fusion stats with PE 1+ SR 1+.
Barcode	Sample	Type	Insert	Reads	Mapped	Unique	Known-Junction	Putative-Junction
B-1	UHR	Paired End	150	37752922	26489739	19844542	100443	3466
B-2	UHR	Paired End	150	38051535	27557161	20714906	100418	3535
B-3	UHR	Paired End	250	35666384	24965296	17877867	88557	2672
B-4	UHR	Paired End	250	32947777	22569912	16386154	85923	2472
B-5	UHR	Paired End	100 to 300	35530359	24737248	18558042	99921	3317
B-6	UHR	Paired End	100 to 300	37915731	26247505	19765990	100662	3442
B-1 + B-2	UHR	Paired End	150	75804457	54046900	40559448	117558	6296
B-3 + B-4	UHR	Paired End	250	68614161	47535208	34264021	106641	4876
B-5 + B-6	UHR	Paired End	100 to 300	73446090	50984753	38324032	117620	6121
B-all (1 to 6)	UHR	Paired End	All	217864708	152566861	113147501	136671	14271
B-7	HBR	Paired End	150	45033309	30806883	23910296	100676	3542
B-8	HBR	Paired End	150	40501541	28343720	21950374	99007	3317
B-9	HBR	Paired End	250	38537408	25997484	19502635	86402	2730
B-10	HBR	Paired End	250	34113430	23701380	17469189	83547	2462
B-11	HBR	Paired End	100 to 300	45645740	31510238	24464205	102346	3790
B-12	HBR	Paired End	100 to 300	43200259	29409864	22653367	99606	3454
B-7 + B-8	HBR	Paired End	150	85534850	59150603	45860670	118230	6038
B-9 + B-10	HBR	Paired End	250	72650838	49698864	36971824	105810	4809
B-11 + B-12	HBR	Paired End	100 to 300	88845999	60920102	47117572	119355	6440
B-all (7 to 12)	HBR	Paired End	All	247031687	169769569	129950066	138536	14083
Table S1C. UHR and HBR barcoded runs mapping, splicing and fusion stats with SR 1+
Barcode	Sample	Type	Insert	Reads	Mapped	Unique	Known-Junction	Putative-Junction
B-1	UHR	Single Read 1+	150	36884871	25159156	16300575	109563	18571
B-2	UHR	Single Read 1+	150	37187279	25997524	17178135	108388	17370
B-3	UHR	Single Read 1+	250	34860731	23488345	15135073	101989	16542
B-4	UHR	Single Read 1+	250	32197142	21281148	13769470	99900	15408
B-5	UHR	Single Read 1+	100 to 300	34718441	23591090	15107112	111348	18971
B-6	UHR	Single Read 1+	100 to 300	37051374	25020966	16247801	108860	17336
B-1 + B-2	UHR	Single Read 1+	150	74072150	51156680	33478710	126120	33386
B-3 + B-4	UHR	Single Read 1+	250	67057873	44769493	28904543	119510	29946
B-5 + B-6	UHR	Single Read 1+	100 to 300	71769815	48612056	31354913	127110	33685
B-all (1 to 6)	UHR	Single Read 1+	All	212899838	144538229	93738166	144106	89547
B-7	HBR	Single Read 1+	150	44003009	29489712	19884394	109713	18815
B-8	HBR	Single Read 1+	150	39578339	27142069	18382111	109336	18872
B-9	HBR	Single Read 1+	250	37661403	24645516	16570910	104918	17544
B-10	HBR	Single Read 1+	250	33334349	22407220	14454558	101167	16198
B-11	HBR	Single Read 1+	100 to 300	44610571	30382449	20491536	109049	17800
B-12	HBR	Single Read 1+	100 to 300	42222161	27967246	18652756	109891	18644
B-7 + B-8	HBR	Single Read 1+	150	83581348	56631781	38266505	125491	35166
B-9 + B-10	HBR	Single Read 1+	250	70995752	47052736	31025468	120276	31783
B-11 + B-12	HBR	Single Read 1+	100 to 300	86832732	58349695	39144292	125455	34059
B-all (7 to 12)	HBR	Single Read 1+	All	241409832	162034212	108436265	145629	85622
Table S1D. UHR and HBR barcoded runs mapping, splicing and fusion stats with SR 2+
Barcode	Sample	Type	Insert	Reads	Mapped	Unique	Known-Junction	Putative-Junction
B-1	UHR	Single Read	150	36884871	25159156	16300575	81005	1236
B-2	UHR	Single Read	150	37187279	25997524	17178135	80541	1277
B-3	UHR	Single Read	250	34860731	23488345	15135073	74665	1065
B-4	UHR	Single Read	250	32197142	21281148	13769470	70331	930
B-5	UHR	Single Read	100 to 300	34718441	23591090	15107112	79302	1150
B-6	UHR	Single Read	100 to 300	37051374	25020966	16247801	80797	1226
B-1 + B-2	UHR	Single Read	150	74072150	51156680	33478710	101752	2681
B-3 + B-4	UHR	Single Read	250	67057873	44769493	28904543	94575	2116
B-5 + B-6	UHR	Single Read	100 to 300	71769815	48612056	31354913	101601	2515
B-all (1 to 6)	UHR	Single Read	All	212899838	144538229	93738166	126603	7625
B-7	HBR	Single Read	150	44003009	29489712	19884394	78510	1401
B-8	HBR	Single Read	150	39578339	27142069	18382111	77263	1341
B-9	HBR	Single Read	250	37661403	24645516	16570910	69979	1080
B-10	HBR	Single Read	250	33334349	22407220	14454558	66764	939
B-11	HBR	Single Read	100 to 300	44610571	30382449	20491536	81216	1452
B-12	HBR	Single Read	100 to 300	42222161	27967246	18652756	77869	1263
B-7 + B-8	HBR	Single Read	150	83581348	56631781	38266505	100453	2798
B-9 + B-10	HBR	Single Read	250	70995752	47052736	31025468	91550	2165
B-11 + B-12	HBR	Single Read	100 to 300	86832732	58349695	39144292	101943	2791
B-all (7 to 12)	HBR	Single Read	All	241409832	162034212	108436265	127614	7836
Table S1E. Tophat vs Lifescope mapping performance using Samtools Flagstat with MCF7-1 dataset.
	Tophat 1.3.0	Lifescope 2.0
Total*	124236156	540187060
Mapped	124236156	404901929
Paired	94035704	540187060
Read1	63835252	270093530
Read2	53097549	270093530
Proper Paired	33634800	158050096
Mate and read mapped	30200452	269616798
Singletons	25777986	135285131
Different Chr	0	104560670
Different Chr MapQ>5	0	49603712
*Tophat reports only mapped reads in BAM file whereas Lifescope reports both mapped and unmapped reads. Same set of reads were used for both analyses

## Sheet: Supp. Table 2
Table S2. List of all fusion calls from UHR, HBR and MCF7.
E1	#	E1-reference		E1-start	E1-end	E2	#	E2-reference		E2-start	E2-end	E1-size	E2-size	E1-readcount	E2-readcount	E1-RPKM	E2-RPKM	Exon-distance	Total-PE	Unique-PE	Total-SR	Unique-SR	JCV
HBR 150
POMZP3	1	chr7	-	76093961	76094556	POM121	4	chr7	+	72034736	72034951	596	216	51	167	0.48	4.38	N/A	3	3	3	3	53.25
FRG1B	2	chr20	+	28227922	28227988	FRG1	3	chr4	+	191110311	191110436	67	126	169	239	14.3	10.77	N/A	5	5	4	4	68.66
CTNNBIP1	5	chr1	-	9853832	9853922	CLSTN1	2	chr1	-	9755917	9756039	91	123	261	2772	16.31	128.19	97793	7	4	6	5	100
CTBS	6	chr1	-	84801528	84801689	GNG5	3	chr1	-	84740097	84740241	162	145	142	258	4.99	10.1	61287	11	5	2	2	100
ARPC4	7	chr3	+	9820527	9820697	TTLL3	2	chr3	+	9827305	9827393	171	89	2224	41	73.98	2.62	6608	2	2	2	2	44.68
EIF4E3	10	chr3	-	71821851	71822006	FOXP1	3	chr3	-	71625267	71625396	156	130	541	121	19.71	5.27	196455	12	4	3	3	100
RIPPLY2	3	chr6	+	84620535	84620599	CYB5R4	2	chr6	+	84630613	84630766	65	154	148	92	12.91	3.4	10014	3	3	16	3	63.12
RPS10	5	chr6	-	34494124	34494179	NUDT3	2	chr6	-	34417617	34417727	56	111	245	1099	24.88	56.29	76397	3	3	7	4	76.09
C9orf30	2	chr9	+	102244009	102244459	TMEFF1	2	chr9	+	102300868	102300977	451	110	631	188	7.95	9.72	56409	14	8	8	4	100
ZNF782	5	chr9	-	98629183	98629284	ZNF510	2	chr9	-	98578103	98578348	102	246	59	298	3.29	6.89	50835	7	5	2	2	100
CCDC7	16	chr10	+	32894492	32894554	C10orf68	2	chr10	+	32911968	32912241	63	274	47	175	4.2	3.63	17414	6	3	3	3	100
C15orf38	5	chr15	-	88247452	88247615	AP3S2	2	chr15	-	88233285	88233376	164	92	248	461	8.58	28.5	14076	2	2	5	4	55.66
ELAC1	2	chr18	+	46754765	46754929	SMAD4	2	chr18	+	46827288	46827663	165	376	43	941	1.48	14.24	72359	5	4	6	2	100
MARCH2	5	chr19	+	8401542	8401751	HNRNPM	2	chr19	+	8426289	8426458	210	170	755	1225	20.45	40.97	24538	2	2	3	3	10.32
HBR 120
CTNNBIP1	5	chr1	-	9853832	9853922	CLSTN1	2	chr1	-	9755917	9756039	91	123	159	1825	16.73	142.55	97793	4	3	2	2	51.32
POMZP3	1	chr7	-	76093961	76094556	POM121	4	chr7	+	72034736	72034951	596	216	32	77	0.52	3.4	N/A	2	2	3	3	19.64
C15orf38	5	chr15	-	88247452	88247615	AP3S2	2	chr15	-	88233285	88233376	164	92	186	285	10.9	29.76	14076	3	2	2	2	0
LOC100131434	9	chrX	-	148418791	148418852	IDS	4	chrX	-	148390385	148390473	62	89	17	1706	2.56	184.16	28318	4	3	2	2	76.25
UHR 150
BCR	14	chr22	+	21962526	21962600	ABL1	3	chr9	+	132719272	132719445	75	174	426	712	35.72	25.75	N/A	17	13	21	13	100
ARFGEF2	1	chr20	+	46971682	46971954	SULF2	3	chr20	-	45798854	45799093	273	240	110	1065	2.54	27.93	N/A	3	3	2	2	71.93
NUP214	29	chr9	+	133062424	133064223	XKR3	2	chr22	-	15668629	15668973	1800	345	10530	162	36.83	2.95	N/A	18	9	2	2	100
GAS6	14	chr13	+	113583806	113583974	RASA3	23	chr13	-	113769188	113769371	169	184	1122	573	41.79	19.59	N/A	18	12	15	5	100
RRM2	9	chr2	+	10186619	10186732	C2orf48	2	chr2	+	10199432	10199532	114	101	841	89	46.43	5.55	12700	22	13	16	2	100
ARPC4	7	chr3	+	9820527	9820697	TTLL3	2	chr3	+	9827305	9827393	171	89	2957	131	108.87	9.23	6608	25	12	7	7	100
RPS10	5	chr6	-	34494124	34494179	NUDT3	2	chr6	-	34417617	34417727	56	111	1190	513	133.75	29.07	76397	3	3	3	3	81.54
ZNF782	5	chr9	-	98629183	98629284	ZNF510	2	chr9	-	98578103	98578348	102	246	41	205	2.53	5.25	50835	10	7	3	3	100
SLC43A3	15	chr11	-	56933224	56933347	PRG2	2	chr11	-	56913936	56914005	124	70	804	29	40.8	2.56	19219	2	2	2	2	34.17
BLOC1S1	3	chr12	+	54399142	54399274	RDH5	3	chr12	+	54401740	54401998	133	259	897	33	42.47	0.79	2466	3	3	3	3	100
CDK2	6	chr12	+	54651095	54651298	RAB5B	2	chr12	+	54666920	54667174	204	255	1914	1066	59.08	26.31	15622	7	4	4	3	100
RPS6KB1	2	chr17	+	55342705	55342754	TMEM49	11	chr17	+	55270438	55270540	50	103	185	2536	23.24	155.01	-72316	2	2	2	2	0
RPL17L	5	chr18	-	45269727	45269918	C18orf32	2	chr18	-	45263952	45264139	192	188	15562	967	510.35	32.39	5588	18	9	3	2	100
UHR 150
RRM2	9	chr2	+	10186619	10186732	C2orf48	2	chr2	+	10199432	10199532	114	101	454	60	40.49	6.05	12700	11	9	6	2	100
ARPC4	7	chr3	+	9820527	9820697	TTLL3	2	chr3	+	9827305	9827393	171	89	1438	94	85.6	10.69	6608	13	7	4	3	100
BAT3	4	chr6	-	31727412	31727532	SLC44A4	15	chr6	-	31941446	31941540	121	95	1061	16	89.22	1.66	-214128	2	2	5	3	46.76
GAS6	14	chr13	+	113583806	113583974	RASA3	23	chr13	-	113769188	113769371	169	184	554	363	33.37	20.05	N/A	6	5	7	4	87.35
BCR	14	chr22	+	21962526	21962600	ABL1	3	chr9	+	132719272	132719445	75	174	157	539	21.31	31.53	N/A	5	4	15	4	82.34
LOC100131434	9	chrX	-	148418791	148418852	IDS	4	chrX	-	148390385	148390473	62	89	21	237	3.37	27.11	28318	4	2	3	2	34.91
MCF-7
AHCYL1	1	chr1	+	110328831	110329317	RAD51C	10	chr17	+	54166478	54166691	487	214	1465	3640	11.79	66.66	N/A	11	6	11	6	100
MAN1A2	1	chr1	+	117711608	117712630	CBLN4	2	chr20	-	54009194	54009310	1023	117	4969	46	19.04	1.54	N/A	5	3	17	3	82.65
SLC25A24	4	chr1	-	108526086	108526173	NBPF6	16	chr1	+	108814742	108814782	88	41	1416	38	63.07	3.58	N/A	2	2	7	3	38.72
TBL1XR1	1	chr3	-	178397603	178397742	RGS17	2	chr6	-	153406728	153406871	140	144	264	247	7.39	6.71	N/A	15	4	35	11	100
USP31	1	chr16	-	23067460	23068092	CRYL1	4	chr13	-	19911732	19911893	633	162	375	1141	2.32	27.59	N/A	8	3	7	3	67.25
RPS6KB1	6	chr17	+	55362260	55362317	DIAPH3	30	chr13	-	59137724	59138981	58	1258	2845	2742	192.22	8.54	N/A	11	4	27	12	95.17
ABCA5	4	chr17	-	64820828	64821032	PPP4R1L	4	chr20	-	56281231	56281337	205	107	1437	317	27.46	11.59	N/A	64	12	147	16	100
ARFGEF2	1	chr20	+	46971682	46971954	SULF2	3	chr20	-	45798854	45799093	273	240	2468	35458	35.43	579.05	N/A	150	26	63	10	100
BCAS4	1	chr20	+	48844874	48845117	BCAS3	24	chr17	+	56800470	56800637	244	168	2141	10660	34.38	248.7	N/A	302	34	96	17	100
TAF4	1	chr20	-	60072902	60074261	BRIP1	5	chr17	-	57281272	57281399	1360	128	910	899	2.62	27.51	N/A	2	2	19	5	63.74
TAF4	1	chr20	-	60072902	60074261	BRIP1	6	chr17	-	57279244	57279363	1360	120	910	1946	2.62	63.56	N/A	3	2	5	2	34.1
C16orf45	1	chr16	+	15435826	15436117	ABCC1	15	chr16	+	16077684	16077759	292	76	772	288	10.36	14.85	641567	3	2	2	2	0
C16orf62	8	chr16	+	19510613	19510697	IQCK	10	chr16	+	19775310	19776360	85	1051	533	2930	24.55	10.92	264613	19	12	9	3	100
MDS1	2	chr3	-	170581669	170582006	EVI1	4	chr3	-	170344180	170344314	338	135	186	57	2.16	1.65	237355	8	4	3	3	66.8
LSM14A	9	chr19	+	39404252	39404483	KIAA0355	2	chr19	+	39482424	39483713	232	1290	2427	2172	41	6.6	77941	3	2	3	2	0
PPP2CA	1	chr5	-	133589350	133589849	SKP1	2	chr5	-	133537516	133537612	500	97	2670	3805	20.93	153.75	51738	6	3	11	5	71.25
ZNF782	5	chr9	-	98629183	98629284	ZNF510	2	chr9	-	98578103	98578348	102	246	123	474	4.71	7.54	50835	15	6	10	3	100
FEN1	1	chr11	+	61316726	61317076	FADS2	2	chr11	+	61361826	61361936	351	111	434	189	4.84	6.67	44750	5	4	2	2	98.22
CLN6	1	chr15	-	66308894	66309134	CALML4	4	chr15	-	66276832	66277020	241	189	162	246	2.63	5.1	31874	3	3	3	2	53.04
CACNG4	3	chr17	+	62451438	62451578	CACNG1	2	chr17	+	62480574	62480648	141	75	6186	25	171.95	1.31	28996	5	2	5	3	67.81
LOC100131434	9	chrX	-	148418791	148418852	IDS	4	chrX	-	148390385	148390473	62	89	73	1370	4.61	60.33	28318	12	3	10	6	100
SIDT2	25	chr11	+	116571728	116571841	TAGLN	3	chr11	+	116578928	116579119	114	192	376	155	12.93	3.15	7087	4	3	9	3	61.2
TMEM141	4	chr9	+	138806524	138806631	KIAA1984	2	chr9	+	138813375	138813496	108	122	1425	16	51.71	0.51	6744	5	2	2	2	51.08
ARPC4	7	chr3	+	9820527	9820697	TTLL3	2	chr3	+	9827305	9827393	171	89	7643	188	175.17	8.28	6608	10	5	8	5	100
CXorf15	1	chrX	+	16714481	16714633	SYAP1	2	chrX	+	16663271	16663389	153	119	130	1612	3.32	53.08	-51362	6	4	88	12	100
MYO6	1	chr6	+	76515629	76515860	SENP6	15	chr6	+	76445019	76445128	232	110	529	808	8.93	28.79	-70841	4	3	18	6	78.22
RPS6KB1	2	chr17	+	55342705	55342754	TMEM49	11	chr17	+	55270438	55270540	50	103	2191	13026	171.75	495.67	-72316	103	17	103	11	100
RPS6KB1	4	chr17	+	55346778	55346846	TMEM49	12	chr17	+	55271911	55272734	69	824	1575	99771	89.47	474.57	-74935	5	3	112	7	52.04
SMARCA4	7	chr19	+	10957865	10958269	CARM1	2	chr19	+	10876627	10876752	405	126	3296	1493	31.9	46.43	-81642	21	11	47	8	100
POP1	2	chr8	+	99198697	99198794	MATN2	15	chr8	+	99111866	99112018	98	153	44	328	1.76	8.4	-86928	5	3	9	5	96.62
GATAD2B	1	chr1	-	152161833	152162075	NUP210L	29	chr1	-	152266606	152266697	243	92	340	386	5.48	16.42	-104864	43	12	18	5	100
GATAD2B	1	chr1	-	152161833	152162075	NUP210L	28	chr1	-	152268996	152269154	243	159	340	203	5.48	4.99	-107321	16	9	18	7	100
ESR1	2	chr6	+	152064703	152064833	C6orf97	7	chr6	+	151948717	151948917	131	201	626	791	18.73	15.41	-116116	7	3	4	2	47.71
DEPDC1B	7	chr5	-	59970334	59970474	ELOVL7	8	chr5	-	60089093	60089229	141	137	227	480	6.31	13.73	-118895	3	3	21	5	95.94
ESR1	2	chr6	+	152064703	152064833	C6orf97	6	chr6	+	151936002	151936319	131	318	626	1912	18.73	23.57	-128831	19	9	29	7	100
GCN1L1	2	chr12	-	119112484	119112586	MSI1	12	chr12	-	119269632	119269700	103	69	415	35	15.79	1.99	-157216	6	3	4	3	92.35
ATXN7L3	1	chr17	-	39630914	39631055	FAM171A2	4	chr17	-	39789324	39789482	142	159	397	300	10.94	7.38	-158568	38	9	5	4	100
SYTL2	1	chr11	-	85146316	85146692	PICALM	20	chr11	-	85363399	85363503	377	105	12861	2582	133.71	96.36	-217187	97	17	7	5	100
ADAMTS19	1	chr5	+	128824002	128824074	SLC27A6	10	chr5	+	128391937	128392034	73	98	321	287	17.21	11.46	-432137	18	5	29	5	100
ADAMTS19	2	chr5	+	128824694	128825349	SLC27A6	10	chr5	+	128391937	128392034	656	98	551	287	3.29	11.46	-433412	8	6	9	5	100
MCF-7 2
KIF1B	9	chr1	+	10254886	10254951	UBE4B	3	chr1	+	10078106	10078241	66	136	163	885	8.73	23	-176845	6	4	3	2	38.4
CTBS	6	chr1	-	84801528	84801689	GNG5	3	chr1	-	84740097	84740241	162	145	932	3444	20.33	83.93	61287	24	7	17	5	100
LRRC8B	8	chr1	+	89820772	89822936	LRRC8C	2	chr1	+	89924617	89924758	2165	142	3331	33	5.44	0.82	101681	10	7	12	2	100
SLC25A24	5	chr1	-	108505327	108505438	NBPF6	16	chr1	+	108814742	108814782	112	41	5565	158	175.58	13.62	N/A	288	13	687	19	100
SLC25A24	5	chr1	-	108505327	108505438	NBPF22P	8	chr5	+	85627841	85629118	112	1278	5565	569	175.58	1.57	N/A	389	15	9	3	100
AHCYL1	1	chr1	+	110328831	110329317	RAD51C	10	chr17	+	54166478	54166691	487	214	659	6757	4.78	111.58	N/A	24	11	20	8	100
HIPK1	2	chr1	+	114284527	114285604	DENND2C	5	chr1	-	114962530	114962626	1078	97	30623	96	100.38	3.5	N/A	25	10	10	5	100
MAN1A2	1	chr1	+	117711608	117712630	CBLN4	2	chr20	-	54009194	54009310	1023	117	5033	115	17.39	3.47	N/A	5	3	24	4	41.61
GATAD2B	1	chr1	-	152161833	152162075	NUP210L	28	chr1	-	152268996	152269154	243	159	129	308	1.88	6.85	-107321	10	6	20	7	100
ASNSD1	5	chr2	+	190240735	190240916	ANKAR	2	chr2	+	190262498	190262935	182	438	1187	609	23.05	4.91	21582	8	5	7	2	100
ARPC4	7	chr3	+	9820527	9820697	TTLL3	2	chr3	+	9827305	9827393	171	89	12912	82	266.83	3.26	6608	17	8	7	4	100
MDS1	2	chr3	-	170581669	170582006	EVI1	4	chr3	-	170344180	170344314	338	135	387	73	4.05	1.91	237355	10	5	23	5	94.54
PIGX	5	chr3	+	197942260	197942360	PAK2	2	chr3	+	197993894	197994101	101	208	1598	2065	55.91	35.08	51534	3	3	5	2	42.5
DEPDC1B	7	chr5	-	59970334	59970474	ELOVL7	8	chr5	-	60089093	60089229	141	137	548	1230	13.73	31.73	-118895	53	20	62	11	100
ADAMTS19	1	chr5	+	128824002	128824074	SLC27A6	10	chr5	+	128391937	128392034	73	98	116	735	5.62	26.5	-432137	18	7	12	6	100
ADAMTS19	2	chr5	+	128824694	128825349	SLC27A6	10	chr5	+	128391937	128392034	656	98	118	735	0.64	26.5	-433412	2	2	2	2	11.16
PPP2CA	1	chr5	-	133589350	133589849	SKP1	2	chr5	-	133537516	133537612	500	97	2080	7651	14.7	278.73	51738	2	2	15	5	46.3
SLC29A1	15	chr6	+	44308058	44308143	HSP90AB1	2	chr6	+	44324345	44324491	86	147	249	17785	10.23	427.54	16202	4	3	3	2	32.01
MYO6	1	chr6	+	76515629	76515860	SENP6	15	chr6	+	76445019	76445128	232	110	83	1705	1.26	54.77	-70841	5	5	51	13	100
ESR1	2	chr6	+	152064703	152064833	C6orf97	6	chr6	+	151936002	151936319	131	318	817	1727	22.04	19.19	-128831	32	10	87	12	100
ESR1	2	chr6	+	152064703	152064833	C6orf97	7	chr6	+	151948717	151948917	131	201	817	708	22.04	12.45	-116116	3	3	13	4	26.04
POMZP3	1	chr7	-	76093961	76094556	POM121	4	chr7	+	72034736	72034951	596	216	126	439	0.75	7.18	N/A	4	3	15	3	100
ADAM9	20	chr8	+	39067935	39068022	ADAM32	2	chr8	+	39094762	39094841	88	80	2243	17	90.07	0.75	26740	4	2	4	2	45.12
ZNF782	5	chr9	-	98629183	98629284	ZNF510	2	chr9	-	98578103	98578348	102	246	93	363	3.22	5.21	50835	2	2	6	3	21.17
ZNF782	3	chr9	-	98654050	98654108	ZNF510	2	chr9	-	98578103	98578348	59	246	53	363	3.17	5.21	75702	3	2	3	2	38.23
ABCA1	7	chr9	-	106660624	106660800	KIAA1324	16	chr1	+	109538566	109538739	177	174	106	6070	2.12	123.28	N/A	5	3	6	2	15.26
ERCC6	4	chr10	-	50406469	50406577	PGBD3	2	chr10	-	50393250	50395173	109	1924	175	3008	5.67	5.52	11296	3	2	8	4	49.46
SYTL2	1	chr11	-	85146316	85146692	PICALM	20	chr11	-	85363399	85363503	377	105	21793	4819	204.27	162.18	-217187	112	19	39	11	100
GCN1L1	2	chr12	-	119112484	119112586	MSI1	12	chr12	-	119269632	119269700	103	69	354	11	12.15	0.56	-157216	3	2	11	5	38.07
LOC338799	5	chr12	-	120722136	120722245	RHOF	2	chr12	-	120715441	120715528	110	88	134	132	4.3	5.3	6608	2	2	8	2	11.84
TRIM13	3	chr13	+	49469144	49469900	KCNRG	3	chr13	+	49492351	49493059	757	709	254	123	1.19	0.61	22451	9	6	10	3	100
TRIM13	4	chr13	+	49469804	49469900	KCNRG	3	chr13	+	49492351	49493059	97	709	215	123	7.83	0.61	22451	9	6	10	3	100
CHURC1	2	chr14	+	64460462	64460597	FNTB	2	chr14	+	64540720	64540784	136	65	7326	193	190.36	10.49	80123	6	5	2	2	80.42
CHURC1	3	chr14	+	64462478	64462551	FNTB	2	chr14	+	64540720	64540784	74	65	4904	193	234.18	10.49	78169	7	4	6	2	99.52
WHAMML1	7	chr15	-	20747603	20747732	WHAMM	6	chr15	+	81288906	81289093	130	188	60	444	1.63	8.35	N/A	9	6	17	3	100
CLN6	2	chr15	-	66297928	66298042	CALML4	4	chr15	-	66276832	66277020	115	189	336	312	10.32	5.83	20908	5	3	42	4	100
C16orf62	8	chr16	+	19510613	19510697	IQCK	10	chr16	+	19775310	19776360	85	1051	499	5572	20.75	18.73	264613	11	8	30	9	100
CDH1	16	chr16	+	67424694	67426945	SENP7	1	chr3	-	102714625	102714775	2252	151	236358	1540	370.88	36.04	N/A	4	2	6	2	0
ATXN7L3	1	chr17	-	39630914	39631055	FAM171A2	4	chr17	-	39789324	39789482	142	159	411	84	10.23	1.87	-158568	7	4	10	5	56.61
RPS6KB1	2	chr17	+	55342705	55342754	TMEM49	11	chr17	+	55270438	55270540	50	103	1405	8132	99.3	279	-72316	4	3	227	20	100
RPS6KB1	4	chr17	+	55346778	55346846	TMEM49	12	chr17	+	55271911	55272734	69	824	2587	187817	132.49	805.46	-74935	71	28	378	17	100
RPS6KB1	6	chr17	+	55362260	55362317	DIAPH3	30	chr13	-	59137724	59138981	58	1258	7481	5790	455.79	16.26	N/A	13	4	91	17	100
BCAS3	6	chr17	+	56179341	56179422	ATXN7	12	chr3	+	63956221	63957199	82	979	696	5503	29.99	19.86	N/A	2	2	4	3	0
AMZ2	3	chr17	+	63755740	63756441	FLJ32065	2	chr17	-	60399822	60400097	702	276	3260	1811	16.41	23.19	N/A	9	4	3	2	41.62
AMZ2	4	chr17	+	63756376	63756441	FLJ32065	2	chr17	-	60399822	60400097	66	276	1180	1811	63.18	23.19	N/A	9	4	3	2	35.76
AMZ2	5	chr17	+	63756380	63756441	FLJ32065	2	chr17	-	60399822	60400097	62	276	1074	1811	61.21	23.19	N/A	9	4	3	2	35.9
ABCA5	4	chr17	-	64820828	64821032	PPP4R1L	4	chr20	-	56281231	56281337	205	107	4330	514	74.64	16.98	N/A	196	24	353	24	100
B3GNTL1	11	chr17	-	78507860	78507934	SLC9A8	12	chr20	+	47927925	47928007	75	83	49	348	2.31	14.82	N/A	5	5	7	4	63.08
RPL17L	5	chr18	-	45269727	45269918	C18orf32	2	chr18	-	45263952	45264139	192	188	14562	4577	268.01	86.03	5588	18	4	45	4	100
SMARCA4	7	chr19	+	10957865	10958269	CARM1	2	chr19	+	10876627	10876752	405	126	739	630	6.45	17.67	-81642	32	18	79	12	100
ZNF551	2	chr19	+	62888442	62888565	ZNF776	2	chr19	+	62953965	62954091	124	127	117	326	3.33	9.07	65400	5	5	6	3	100
TGIF2	2	chr20	+	34640558	34640783	C20orf24	3	chr20	+	34669532	34669635	226	104	306	2517	4.78	85.52	28749	10	5	7	2	100
BCAS4	1	chr20	+	48844874	48845117	BCAS3	24	chr17	+	56800470	56800637	244	168	369	2599	5.34	54.67	N/A	2	2	2	2	0
TAF4	1	chr20	-	60072902	60074261	BRIP1	5	chr17	-	57281272	57281399	1360	128	241	2055	0.63	56.73	N/A	3	3	32	10	100
CXorf15	1	chrX	+	16714481	16714633	SYAP1	2	chrX	+	16663271	16663389	153	119	70	3218	1.62	95.56	-51362	3	2	174	19	100
LOC100131434	9	chrX	-	148418791	148418852	IDS	4	chrX	-	148390385	148390473	62	89	109	2086	6.21	82.82	28318	31	10	45	13	100

## Sheet: Supp. Table 3
Table S3. FusionSeq Calls on SOLiD MCF-7 dataset.
geneSymbolTranscript1	geneSymbolTranscript2	SPER	DASPER	RESPER
MTA3	SQSTM1	118.853	118.819	70.9824
SH3GLB2	NDC80	89.1296	89.097	10.7194
MRFAP1L1	HERC6|DKFZp667F2121	79.284	78.5264	18.744
EVL|AX747103|RNB6	ABCA7|ABCA7/ABCA-SSN	75.7017	74.9135	28.3643
PPP2R4|DKFZp781M17165	C21orf67	64.2244	64.2057	9.49967
CNNM4	BC016019	57.9209	57.6695	27.9668
IMPDH2|BC009321	C4orf10|AB000466|AB000464|AB000465	48.5989	48.554	25.3019
UNQ747|MAN1B1	SPTB	48.5079	48.5059	18.1752
SLC39A6	DIRAS1	51.0865	46.2251	6.14402
ADRA1A	COX6B1	46.017	45.9828	22.6917
ITPR1|Insp3ri	ZMYM2|RAMP	43.7586	43.5023	6.44596
FGD2|FLJ00276	KRT8	43.3001	42.1755	27.4353
ELP2	ZC3H12B	40.217	39.8045	4.83678
XRCC5	DKFZp762F1415|HEATR2	39.5455	39.4504	23.6178
TTC33	SNX14	38.5567	38.5543	16.1978
LOC440498	LOC440498	38.0431	38.0343	4.57533
PRDM1	EEF2	36.8136	35.9402	18.1534
N4BP1	PVRL2	32.6156	32.6052	15.7483
PSMD6	ADAMTS19	32.5744	32.3969	16.9591
CR620402|TXNIP	INDOL1	32.4619	32.3095	29.4702
C13orf36	TMSB4X	31.8245	31.8242	4.68797
AP1S3	RHOBTB3|KIAA0878	31.55	31.5478	18.8426
BTNL8|BTNL3	SLC39A6	34.7823	31.4726	4.18316
NR_002819|DKFZp686B0790	ARHGAP6	31.7693	31.321	19.8273
TPMT	ATP6V1E1	30.0353	29.9558	5.52344
NTSR2	LSM4	29.6554	29.6362	14.6236
DPY19L4	APP	29.7157	29.4035	4.39537
PPRC1|KIAA0595	YWHAE	29.314	29.2994	10.9967
CHRNB4	SMARCA4	28.835	28.8337	8.62443
C3orf57	DKFZp434G145|RTTN	28.2606	28.2527	3.39882
GNB2L1|NR_002592	C9orf128	27.7126	27.3395	11.6422
EVL|AX747103|RNB6	SHROOM4	27.1938	26.911	10.1891
CCNG2	SFRP2	26.6128	26.5723	6.29168
STAMBPL1|BC069782|KIAA1373	UCP2	26.3075	26.3071	9.86883
MCAM	KRT8	25.9341	25.9339	16.1855
SLC25A3|OK/SW-cl.48	TMEM116|AX747754	26.8917	25.7258	17.0388
GNAI2|WUGSC:H_LUCA15.1	CINP	24.2539	24.2496	9.08758
MTDH|LYRIC	NDUFC2	24.2052	24.194	15.1065
SLC25A36	BASP1	23.9054	23.8835	12.4458
DKFZp434G1115|UGCGL2	CLTC	23.8683	23.8595	3.51598
EEF2	NLRP5	24.0311	23.4611	11.8501
SF3B14	APPBP2|PAT1	23.222	23.1408	20.1139
AGR2	C13orf36	21.8793	21.8792	3.22298
PDE6B	EEF2	21.9859	21.4644	10.8416
KCNV1	SLC39A6	22.8259	20.6539	2.7452
MFAP3L	LPCAT1	20.514	20.5123	4.84984
UNQ2963	EEF2	19.599	19.5989	12.4181
ATAD2B|KIAA1240	ATP5C1	19.5427	19.4897	7.33113
BC017255	TMEM49|DJ087819	19.9513	19.2243	17.2809
C6orf97	TFF1	20.13	19.0161	2.97751
NPDC1	TDRD1	18.791	18.7894	7.04917
C9orf89	DNTTIP1	18.6017	18.597	8.40794
IVD	IGFBP4	18.6032	18.5933	5.56415
SCN2A	KRT18	18.6874	18.4364	11.8405
SIX2	TMED4	18.3682	18.3679	10.97
RAD23B	PCNT|KIAA0402	18.2129	18.1726	2.69394
C3orf57	SHROOM4	18.3888	18.1361	9.57368
SLC39A6	CRLS1|DKFZp762C112	19.565	17.7034	2.35303
KIAA1305	SOD1	17.6392	17.6356	6.60915
NR2F2	ALDH3A2|DKFZp686E23276	17.6731	17.5686	5.28594
ANKRD30B	PLP2	17.3911	17.391	2.09158
C3orf57	DIP2A|Dip2	17.2543	17.2058	2.55215
ZFAT	SULF2|RP5-1049G16.1	17.3188	17.0064	7.82809
LIX1	N4BP2L2|PFAAP5|U50535	16.9067	16.8678	2.49049
UNQ747|MAN1B1	CR590020|AK096472	16.8643	16.8639	10.6853
LIN9	HSP90AB1	16.8106	16.8101	15.2614
COX6C|AK128382	SPOCK2|UNQ269	16.6465	16.5539	6.49872
ACSL3|CR604798	MTHFSD	16.3078	16.3052	7.87415
INTS5	COMMD4|DKFZp434A155	16.2088	16.2061	10.116
RHOH	KRT18	16.4085	16.1881	10.3966
TP53BP1 variant protein|TP53BP1	APPBP2|PAT1	15.8128	15.8035	4.72953
SLC39A6	KIAA0693|SS18L1	17.3911	15.7364	2.09158
AADACL3	DDX17	15.6513	15.6512	14.2089
ZFAND5	GGA2|KIAA1080	15.4643	15.4476	7.46687
C3orf57	AF136186|COL17A1	15.4087	15.4086	5.78032
SAG	MACROD1	15.3443	15.3428	9.57644
RNMT	EEF2	15.2172	15.1922	1.83013
PAPSS2	C19orf51	15.0328	15.0039	5.63933
HIF1A	TBKBP1	15.0668	14.9997	5.64532
MIPEP	SLC39A6	14.9177	14.907	2.19749
GATA3	RAB11FIP4	15.0328	14.7128	5.63933
SOD1	HS6ST2	14.3786	14.335	2.12679
HNRNPA2B1	PATZ1	14.2668	14.2352	2.62363
TMSB10	DKK1	13.9054	13.891	5.21638
NT5C2	OPA3	13.9054	13.8844	5.21638
M34429|BC041065|M34428|NR_003367	SLC39A6	15.2172	13.7693	1.83013
TCP11	TFF1	14.3786	13.583	2.12679
SLC33A1|AK130481	APOL5	13.5159	13.5158	2.48555
CSGLCA-T	PANX2	13.5159	13.5145	2.48555
ABCF2	ATXN10	13.5159	13.4973	2.48555
SEC14L5	CACNG4	13.4961	13.496	6.51654
C3orf57	PSD3|DKFZp686A1849	13.6602	13.4725	7.11188
ECE2|KIAA0604	PFKL|DKFZp686L2097	13.42	13.337	1.985
HPCAL4	AKT1	13.3326	13.3325	12.1038
KLHDC3|PEAS	RTN1	13.2294	13.2294	4.95686
IGFBP5	DLGAP1	13.0434	13.0433	1.56869
TSPYL5	ATP9B|DKFZp434A042	13.0434	13.0373	1.56869
LACTB	RBM3	13.0223	13.0207	3.89491
TMSB10	ZC3H3	12.9658	12.9432	7.74354
NUFIP1	PREX1	12.9287	12.9263	1.90449
FAM44B	BRCA2	12.9287	12.9176	1.90449
TRAM2	ELP2	13.0434	12.9097	1.56869
ZMYM2|RAMP	UBE2V1|TMEM189-UBE2V1|TMEM189	12.9287	12.8531	1.90449
KIAA0896|UBR5	ZMYM2|RAMP	12.9287	12.8531	1.90449
CTBP1|DKFZp434B0914	SLC39A6	14.1303	12.7858	1.69941
SEL1L	TMEM98	12.4945	12.4737	4.68148
KLRF1	THBS1	12.3063	12.3063	7.79741
GARNL3|DKFZp761J1523	PSMC4	12.2712	12.2611	6.05113
KIAA0515	LCTL|UNQ3022	12.0921	12.0921	3.6167
TRAPPC9	FAM53B	12.0263	12.0226	4.51147
GRINA	LAGE3	12.0421	11.9991	4.7012
ABCC4|MOAT-B	SULF2|RP5-1049G16.1	11.9342	11.9309	1.75799
ZNF828	KLHL28	11.9342	11.9235	1.75799
QSOX2	CUL4A|AK126278	11.9342	11.9122	1.75799
FABP2	MYH9	12.0141	11.9006	2.20937
LRP2	SLC39A6	13.0434	11.8023	1.56869
ATP11B|KIAA0956	SLC39A6	13.0434	11.8023	1.56869
TMED9|HLC4	SLC39A6	13.0434	11.8023	1.56869
HEY2	SLC39A6	13.0434	11.8023	1.56869
ENDOG	SLC39A6	13.0434	11.8023	1.56869
GABARAPL2|FLC3A	PKNOX1	11.8091	11.7964	5.70197
EEF2	HTR2C	12.0155	11.7306	5.92506
ISOC1	APPBP2|PAT1	11.7477	11.707	4.93527
FLJ45224	IDH2	11.627	11.6034	3.47759
NAAA	NRIP1	11.5029	11.3948	1.70143
ACTG1	DSG3	11.7745	11.3851	10.1986
LMNA	CA2	11.3037	11.2974	10.262
SLC2A12	MDH2	11.2229	11.2223	5.10095
EIF4EBP2	DQ574744	13.5296	11.1665	5.0754
C15orf59	PLCG1|PLCG1 variant protein	11.1619	11.1618	3.33849
CR618537|FAM120AOS	WWC3|KIAA1280	11.1728	11.1571	4.3681
CAMSAP1	TMED3|UNQ535	11.1619	11.1434	3.33849
RBM23|DKFZp547I166	DSCAM	11.0245	11.0129	4.13072
DGKH|DGKH-1	CLTC	10.9397	10.9367	1.61149
XPO1	USP15	10.939	10.935	6.93103
STARD13	CLTC	10.9397	10.9292	1.61149
PSPC1	CLTC	10.9397	10.9195	1.61149
TMSB10	STK24	10.9397	10.9106	1.61149
TFF1	CABIN1|KIAA0330	11.5029	10.8664	1.70143
ARPC4|ARC20|TTLL3|DKFZp434B103	TFF1	11.5029	10.8664	1.70143
DEFA6	TFF1	11.5029	10.8664	1.70143
TTC39C	SOD1	10.8695	10.865	1.30724
RAD21	YES1	10.8695	10.8544	1.30724
FAM172A	SLC39A6	11.9564	10.8188	1.43796
TRIM37	RAB31	10.8695	10.7854	1.30724
ELP2	CALM3|CALM1	10.8695	10.7581	1.30724
ACTR2	ELP2	10.8695	10.7581	1.30724
ASCC3L1|KIAA0788	ELP2	10.8695	10.7581	1.30724
ACSL3|CR604798	ELP2	10.8695	10.7581	1.30724
HLA-Cw*070x|HLA-C|HLA-B|HLA-B*0707	KCNJ6	10.5443	10.5443	1.55965
TRIM35|KIAA1098	PFDN5|mm-1	10.4832	10.4724	6.64224
SHC3	LIG3	10.4663	10.4645	9.06541
KIAA1757|SETD5|BC012558	DSCAM	10.5443	10.4543	1.55965
ARHGEF11|ARHGEF11/KIAA0380	POLR2G	10.4342	10.4308	9.47257
C10orf30	PRPF18|BC002572	10.523	10.3955	3.94753
EGFLAM	SCUBE2	10.3736	10.3557	6.47422
TMEM55B	JM1|CCDC22	10.2895	10.2852	3.85534
PROSC	UBE2A	10.2712	10.2683	4.00985
KCNT1|KIAA1422	ISG20	10.2318	10.2261	3.06028
NUP205	ECH1|HNRNPL|P/OKcl.14	10.226	10.1976	5.04261
NUAK2|DKFZp434J037	LLGL2	10.1443	10.1441	9.20944
CDK4	ANKRD11|AX748291	10.0274	10.0137	6.35345
GALNT17	ISOC1	9.9798	9.97968	2.35938
WFS1	SHROOM2	9.9798	9.96082	2.35938
DDX21|DDX56	PIG38|ENOX1	9.94514	9.945	1.46499
IGFBP5	RNASEH2B	9.94514	9.94307	1.46499
WASF3	SLC39A6	9.94514	9.94049	1.46499
TCIRG1|TIRC7	FLNA	9.94141	9.94012	6.20446
NCKAP1	LMO7|KIAA0858|AK123459	9.94514	9.93493	1.46499
CRYL1	USP31|KIAA1203	9.94514	9.9346	1.46499
SGCG	NCOA3|BC036778	9.94514	9.9345	1.46499
HSPA4	DAB2IP	9.9404	9.93367	4.176
MPHOSPH8	CLTC	9.94514	9.93221	1.46499
GATA3	WWOX	10.1472	9.93114	3.80655
C3orf57	ESD	9.94514	9.92131	1.46499
HSPH1|HSP105 beta	DDX5	9.94514	9.92116	1.46499
SAP18	TFF1	9.94514	9.9115	1.46499
DSP	ITM2B	9.94514	9.87688	1.46499
SLC39A6	CSNK1E|CKIe	10.8695	9.83525	1.30724
SLC39A6	KRTAP20-3	10.8695	9.83525	1.30724
BLVRA	SLC39A6	10.8695	9.83525	1.30724
SHB	SLC39A6	10.8695	9.83525	1.30724
DAB2IP	SLC39A6	10.8695	9.83525	1.30724
CCT2|Cctb	C13orf3	9.7995	9.79027	6.20905
MGST1	FAM92B	9.7995	9.78817	6.20905
GREB1	PHLPP	9.78251	9.7758	1.17651
KIAA1468	SUPT5H	9.78251	9.7757	1.17651
LDB3|KIAA0613	EVL|AX747103|RNB6	9.77134	9.77121	3.66557
KIF20B	SH3BGRL	9.77134	9.76878	3.66557
VPS26A|VPS26	PSMC5	9.77134	9.76471	3.66557
DDR1|DDR1 variant protein	FAM118A	9.76148	9.75939	1.79512
FBXL18	NT5C2	9.77134	9.75663	3.66557
PSAP	SEMA6D	9.77134	9.70737	3.66557
YWHAZ	ELP2	9.78251	9.68225	1.17651
ELP2	LAMA5	9.78251	9.68225	1.17651
ELP2	MAGED1	9.78251	9.68225	1.17651
G3BP1|DKFZp313K0921	RIMS2|KIAA0751	9.63918	9.62993	4.04945
CLTB	MAGEC1	9.63918	9.6288	4.04945
YWHAB	PTCHD1	9.62157	9.59046	4.34894
C6orf211	KCNJ6	9.58572	9.5857	1.41786
C1orf159|UNQ2998	EIF3H	9.56467	9.56422	8.68319
SPIN1	SERPINA1	9.55458	9.55149	3.57996
SYNJ2BP	STX16	9.55458	9.54704	3.57996
TSPYL1	SUMO3	9.58572	9.52374	1.41786
AGR2	DSCAM	9.58572	9.50389	1.41786
PPP1R12B|MYPT2	RAPGEF1	9.41975	9.41755	8.55163
C3orf57	PKD2L1	9.39552	9.3955	3.52458
PARP9	TPT1	9.94514	9.28529	1.46499
CPT1A	NLRP4	9.29306	9.27293	5.79982
KIAA0877|DPY19L1|AJ011981	STC1	9.18315	9.18125	4.18644
TPBG	ITGA3	9.15797	9.15317	7.93223
MBOAT1	ARL13A	9.1555	9.15223	4.1613
SND1	TFF1	9.58572	9.05533	1.41786
TFF1	RBM3	9.58572	9.05533	1.41786
CCNG2	TFF1	9.58572	9.05533	1.41786
INTS8	TFF1	9.58572	9.05533	1.41786
DNAJC25|LOC552891|GNG10	TFF1	9.58572	9.05533	1.41786
PSMB7	TFF1	9.58572	9.05533	1.41786
TSPAN15	CUX2	9.0197	9.01014	3.3836
SLC7A2	KIAA1669|TUBGCP6	9.01059	9.00517	1.65703
CANX	ADAT1	8.99742	8.99352	4.34436
FAM129A|NIBAN	CCNG1	8.98499	8.98483	8.15694
SLC22A5|OCTN2	EIF3EIP	9.01059	8.96354	1.65703
STARD13	ACTG1	8.95063	8.94206	1.31849
GREB1	SGCG	8.95063	8.94106	1.31849
PAN3	EVL|AX747103|RNB6	8.95063	8.93202	1.31849
PAN3	TFF1	8.95063	8.93202	1.31849
ELF1|DKFZp686H0575	TMEM49|DJ087819	8.95063	8.90968	1.31849
KIDINS220|KIAA1250	ELF1|DKFZp686H0575	8.95063	8.90968	1.31849
TRIP12	ELF1|DKFZp686H0575	8.95063	8.90968	1.31849
BAT5|PP199	CDH1	8.99742	8.88512	4.34436
SORBS2	HIST1H2BC	8.87093	8.87091	2.09723
IMMP2L	SLC39A6	9.78251	8.85172	1.17651
SLC39A6	SIN3B|KIAA0700	9.78251	8.85172	1.17651
FARP2	SLC39A6	9.78251	8.85172	1.17651
FRAS1|KIAA1500	SLC39A6	9.78251	8.85172	1.17651
VPS4A	SLC39A6	9.78251	8.85172	1.17651
SLC39A6	ABHD12	9.78251	8.85172	1.17651
MIER3	SLC39A6	9.78251	8.85172	1.17651
INO80D	THBS1	8.83654	8.7612	2.64297
CDH2	PTOV1|ACID2	8.69557	8.69547	1.04579
CCNG2	SETBP1	8.69557	8.69322	1.04579
POU2F2|OCT-2	EEF1A2	8.6921	8.69202	4.28622
FAM59A	SULF2|RP5-1049G16.1	8.69557	8.69107	1.04579
RHOA	ENOSF1	8.69557	8.69	1.04579
LMAN1	HUWE1|KIAA0312	8.69557	8.68369	1.04579
SLC7A2	P15RS|RPRD1A	8.69557	8.67232	1.04579
FAM44B	TGIF1	8.69557	8.67126	1.04579
DDX5	ZNF24	8.69557	8.67025	1.04579
NR_001282	MYO5B|AX747527	8.69557	8.66474	1.04579
EIF3H	ATP5A1	8.69557	8.63865	1.04579
NUDCD3|KIAA1068	MRCL3	8.69557	8.63476	1.04579
ELP2	MED14|EXLM1	8.69557	8.60645	1.04579
C3orf57	TMEM1|TRAPPC10|DKFZp667I0321	8.62715	8.6039	1.27608
SUB1	DIP2A|Dip2	8.62715	8.6029	1.27608
LSS	OGT|DKFZp564A126	8.62715	8.58057	1.27608
UGDH	DSCAM	8.62715	8.5535	1.27608
DSCAM	HGFL|PIK3IP1	8.62715	8.5535	1.27608
PTTG1IP	MECP2	8.62715	8.54881	1.27608
LPCAT1	ULK2	8.50383	8.50179	7.36564
PTK2|DKFZp666O0110	TSC22D3	8.50033	8.48858	3.31849
BC110369|AK308561	BC080605	8.46428	8.46363	3.30917
C14orf151|INF2	C17orf45	8.45213	8.44084	3.16689
KIAA0811|FAT2	AGR2	8.43428	8.43422	3.54327
TGFBI	SEMA3C	8.43428	8.43107	3.54327
SMARCC2	ZNF271	8.43213	8.42443	5.34267
IGFBP5	IQCE	8.42774	8.40361	5.0333
TPT1	PCNT|KIAA0402	8.95063	8.35676	1.31849
CHAK1|TRPM7	ATRN	8.37146	8.3516	2.50387
CTNNB1|AK095242	IQGAP1	8.37146	8.32466	2.50387
TXNDC5	FAM110B	8.26949	8.25043	3.7586
BC033564	GNB2L1|NR_002592	8.43428	8.23967	3.54327
AHCYL2	PSAP	8.26806	8.21393	3.10163
LRRC58	MAP4K2	8.21247	8.21209	5.12542
FLJ40243	UCP2	8.21247	8.20323	5.12542
IGF1R	BCAS3	8.37146	8.19835	2.50387
TFF1	TMEM164	8.62715	8.1498	1.27608
GAK	TFF1	8.62715	8.1498	1.27608
MYO10	TFF1	8.62715	8.1498	1.27608
PCMT1	TFF1	8.62715	8.1498	1.27608
TFF1	SF3A1	8.62715	8.1498	1.27608
ZFYVE20	TFF1	8.62715	8.1498	1.27608
NGLY1	TFF1	8.62715	8.1498	1.27608
MGLL|monoglyceride lipase	TFF1	8.62715	8.1498	1.27608
SERINC5	TFF1	8.62715	8.1498	1.27608
PCBD2	TFF1	8.62715	8.1498	1.27608
CLIC1	TFF1	8.62715	8.1498	1.27608
UGCG	TFF1	8.62715	8.1498	1.27608
C1orf116	TEGT	8.11547	8.11541	7.36756
SALL2	CALR	8.08465	8.08383	3.02919
NAV2|STEERIN2|KIAA1419	PPFIA1	8.6447	8.08294	5.39518
SLC6A3	STX16	8.01797	7.99258	3.62411
LMNB1	ST8SIA1	7.97634	7.97626	5.05388
TOMM70A	FLT1|BC048278	7.95611	7.95606	1.17199
NEK5	KIAA0182	7.95611	7.9559	1.17199
SNX9	SACS	7.95611	7.95377	1.17199
SGCG	EEF2	7.95611	7.94761	1.17199
SGCG	PRKAR1A	7.95611	7.94761	1.17199
ACTB|ACTG1	UFM1	7.95611	7.94654	1.17199
UBAC2	EEF2	7.95611	7.94621	1.17199
DKFZp686B07190|ANKRD10|AK124233	SLC39A6	7.95611	7.94445	1.17199
VCP	XPO4	7.95611	7.94346	1.17199
CUL4A|AK126278	MED13|KIAA0593	7.95611	7.94147	1.17199
N4BP2L2|PFAAP5|U50535	TRIM37	7.95611	7.93779	1.17199
HNRNPA2B1	ESD	7.95611	7.93705	1.17199
SAP18	DDX5	7.95611	7.9292	1.17199
FREM2|DKFZp686L06109	THBS1	7.95611	7.91597	1.17199
SLC7A1	TBL1X	7.95611	7.9104	1.17199
POLR2H	SLC7A1	7.95611	7.9104	1.17199
NAPEPLD|C7orf18	SLC7A1	7.95611	7.9104	1.17199
HDLBP	ZMYM2|RAMP	7.95611	7.90959	1.17199
ITM2B	SLC44A2|DKFZp666A071	7.95611	7.90151	1.17199
KIAA0679|MGEA5	FOXA1	7.89224	7.87473	2.96065
COBL	KIAA0679|MGEA5	7.89224	7.87473	2.96065
TTC15	SLC39A6	8.69557	7.8682	1.04579
MOV10|KIAA1631	SLC39A6	8.69557	7.8682	1.04579
SLC39A6	TBC1D20	8.69557	7.8682	1.04579
SLC39A6	REPS2	8.69557	7.8682	1.04579
PREPL	SLC39A6	8.69557	7.8682	1.04579
ACVR1	SLC39A6	8.69557	7.8682	1.04579
MTABC|ATG9A	SLC39A6	8.69557	7.8682	1.04579
DNAJB2	SLC39A6	8.69557	7.8682	1.04579
ATG3	SLC39A6	8.69557	7.8682	1.04579
ITGB5|AX747081	SLC39A6	8.69557	7.8682	1.04579
fad104|FNDC3B	SLC39A6	8.69557	7.8682	1.04579
C4orf30	SLC39A6	8.69557	7.8682	1.04579
PHF10	SLC39A6	8.69557	7.8682	1.04579
TRA2A|hAWMS1	SLC39A6	8.69557	7.8682	1.04579
NDUFB2	SLC39A6	8.69557	7.8682	1.04579
ZNF746	SLC39A6	8.69557	7.8682	1.04579
EIF2C2	SLC39A6	8.69557	7.8682	1.04579
TOR1B	SLC39A6	8.69557	7.8682	1.04579
DBN1|DKFZp434D064	GSN	7.83183	7.8295	3.29018
HINT1	LOC730647	7.83183	7.82678	3.29018
ITPKB	LGALS3	7.82564	7.825	7.10443
SAF-A|HNRNPU	CUBN	7.82564	7.81511	7.10443
EPPK1	RNF20	7.79197	7.78878	3.04195
HRASLS3	ZIM3	7.78023	7.77907	4.85566
RBM47	TMEM64	7.76207	7.74896	1.83507
MDM1	AHSA1|C14orf3	7.74844	7.7479	4.90948
MRFAP1	RECQL4	7.76207	7.72499	1.83507
CCNK	IFNAR1	7.71716	7.70822	2.8915
FYCO1	PSME1|AK307150	7.71716	7.70495	2.8915
ZFAND5	ZNF304	7.6695	7.66885	3.78195
ACTB|ACTG1	ADAR2g|ADARB1	7.66858	7.65629	1.13429
LATS1	TFF3	7.66858	7.65556	1.13429
DREG|GPR126	CCT8	7.66858	7.65112	1.13429
GNB2L1|NR_002592	CSTB	7.66858	7.6435	1.13429
GOLGA1	BRWD1|WDR9	7.66858	7.6343	1.13429
DST|KIAA0728|BPAG1	DSCAM	7.66858	7.60311	1.13429
SPINT2|kop	PTTG1IP	7.66858	7.59895	1.13429
NBEAL2|KIAA0540	PTTG1IP	7.66858	7.59895	1.13429
NHEDC1	PTTG1IP	7.66858	7.59895	1.13429
TRAM1	NRIP1	7.66858	7.59652	1.13429
C6orf141	PDXK	7.66858	7.59133	1.13429
SRPK2	PDXK	7.66858	7.59133	1.13429
BRD2|DKFZp313H139	SON|KIAA1019	7.66858	7.58927	1.13429
C6orf97	SON|KIAA1019	7.66858	7.58927	1.13429
VPS13B	SON|KIAA1019	7.66858	7.58927	1.13429
MFF|C2orf33	EMP2	7.59157	7.57218	3.66555
TRIM33|KIAA1113	SS18|SSX-HSTT	7.5358	7.52181	6.8413
SPOCK2|UNQ269	C17orf45	7.51642	7.51633	2.81967
PCYT1A	ZNF25	7.51642	7.51579	2.81967
CLDN3	ECD	7.51642	7.51343	2.81967
GNB2L1|NR_002592	ISX	7.50883	7.5088	1.38086
DNMBP	DDX5	7.51642	7.50861	2.81967
AKAP9|KIAA0803	KCTD17	7.50883	7.50704	1.38086
GSN	WNT7B	7.50883	7.50595	1.38086
HNRNPA2B1	JOSD1	7.50883	7.50156	1.38086
TMEM49|DJ087819	CSNK1E|CKIe	7.50883	7.49983	1.38086
C3orf57	CSNK1E|CKIe	7.50883	7.49983	1.38086
NR_002819|DKFZp686B0790	MORC2	7.50883	7.49824	1.38086
FSTL5	EIF3D	7.50883	7.48558	1.38086
PSAP	KIAA0298	7.51642	7.46721	2.81967
SGK269	NFE2L1|FLJ00380	7.4413	7.43558	2.22566
TPT1	PKM2	7.95611	7.42823	1.17199
TPT1	SYN1	7.95611	7.42823	1.17199
POLR2J	TPT1	7.95611	7.42823	1.17199
DLD	TPT1	7.95611	7.42823	1.17199
RBM33	TPT1	7.95611	7.42823	1.17199
C6orf97	TUG1	7.50883	7.4246	1.38086
NMD3	DDX17	7.50883	7.41954	1.38086
GRIA1	PKM2	7.4413	7.4021	2.22566
MUT	KIAA0265	7.38347	7.38133	3.35589
AK026736|ITGB6	TFF1	7.34726	7.34648	4.388
CGGBP1	KIAA0329	7.34968	7.34566	2.75381
ATG4B	EIF3EIP	7.34726	7.34428	4.388
FAM160A1	TRIM37	7.35909	7.32348	6.37411
DKFZp451A172|TTN	HIF1A	7.34968	7.31696	2.75381
CCDC78	SLC39A6	7.3104	7.30959	3.52979
KRT8	FAM101A	7.52055	7.30161	4.76509
KIAA0776	OR6C6	7.29265	7.29264	4.62069
KIAA1076	HSP90AA1|HSPCA	7.29265	7.29022	4.62069
IGF1R	WWOX	7.4413	7.28742	2.22566
CYP4V2|UNQ2560	TMEM106C	7.29265	7.28536	4.62069
ZNF197|ZnF20	GPRC5A	7.29265	7.27509	4.62069
EVL|AX747103|RNB6	BCAS3	7.34968	7.27328	2.75381
RAB1A	STAT1	9.72432	7.2518	5.80765
NR_002819|DKFZp686B0790	SNX12	7.348	7.24436	4.5859
ZFAND3	TFF1	7.66858	7.24427	1.13429
BRD8|DKFZp434P2326	TFF1	7.66858	7.24427	1.13429
TFF1	KIAA0424|ARHGEF9	7.66858	7.24427	1.13429
TFF1	AK094127	7.66858	7.24427	1.13429
KIAA0407|PLXNB1	TFF1	7.66858	7.24427	1.13429
HIGD2A	TFF1	7.66858	7.24427	1.13429
CLTB	TFF1	7.66858	7.24427	1.13429
HNRNPAB	TFF1	7.66858	7.24427	1.13429
HSPA1B	TFF1	7.66858	7.24427	1.13429
BRPF3	TFF1	7.66858	7.24427	1.13429
FUCA2|RP1-20N2.5	TFF1	7.66858	7.24427	1.13429
KIAA0265	TFF1	7.66858	7.24427	1.13429
RRM2B|p53R2	TFF1	7.66858	7.24427	1.13429
ZDHHC12	TFF1	7.66858	7.24427	1.13429
AL832378	FLNA	7.20763	7.20762	1.704
PFKFB4	SUPT5H	7.1582	7.15167	3.52982
OPALIN|HTMP10	ACTG1	7.1406	7.14058	2.67868
POU2F3|OCT11	EEF2	7.13188	7.13165	4.45102
SF3B5	EIF1AD	7.13188	7.13049	4.45102
DGKD|dgkd-2	PPP2R4|DKFZp781M17165	7.13117	7.12872	4.25894
RDBP	TRRAP|AK001533	7.08813	7.08503	3.22166
SLMO2	PTTG1IP	7.05581	7.04374	3.18922
YTHDF1	SSX7	7.05581	7.04209	3.18922
GNAO1	JUP	7.02923	7.02903	3.39403
ANKHD1|ANKHD1-EIF4EBP3|FLJ00246	BC016019	7.02923	6.99881	3.39403
RHOBTB3|KIAA0878	TTBK2	6.97621	6.97565	2.08656
FIS1	C14orf4	6.98219	6.97495	2.61612
RHOA	NEO1	6.97621	6.96265	2.08656
DLEU2	TFF1	6.9616	6.96141	1.02549
TUBB2C|TUBB	ABCC4|MOAT-B	6.9616	6.95972	1.02549
SACS	CHP	6.9616	6.95955	1.02549
EIF2AK1	C13orf18	6.9616	6.95953	1.02549
DKFZp434G1115|UGCGL2	IRF2BP1	6.9616	6.95905	1.02549
WASF3	EEF2	6.9616	6.95835	1.02549
C3orf57	PCID2|FLJ00071	6.9616	6.95774	1.02549
RP11-155N3.2|DOCK9|KIAA1058	KRT19	6.9616	6.95696	1.02549
NR_002819|DKFZp686B0790	MIPEP	6.9616	6.95661	1.02549
C3orf57	MYO16	6.9616	6.95596	1.02549
HMGN2	TRMT5	6.95612	6.95582	6.31505
PCCB	RBM26|DKFZp761B0915	6.9616	6.95571	1.02549
HMCN1|FIBL-6	STARD13	6.9616	6.95494	1.02549
MLPH	LATS2	6.9616	6.95284	1.02549
C3orf57	DKFZp686B07190|ANKRD10|AK124233	6.9616	6.9514	1.02549
BIVM|ERCC5	TMEM49|DJ087819	6.9616	6.95112	1.02549
CIZ1	BIVM|ERCC5	6.9616	6.95112	1.02549
BC043582|SPATA13|FLJ00188	IGF1R	6.9616	6.95111	1.02549
BC043582|SPATA13|FLJ00188	CLTC	6.9616	6.95111	1.02549
PDS5B|BC026240|KIAA0979	NCOA3|BC036778	6.9616	6.9503	1.02549
GREB1	PSPC1	6.9616	6.94877	1.02549
DDB1|xpcE	CKAP2	6.9616	6.94737	1.02549
APLP2|CR602481	PAN3	6.9616	6.94713	1.02549
SARS	NAGA	6.95612	6.94582	6.31505
N4BP2L2|PFAAP5|U50535	C20orf149	6.9616	6.94557	1.02549
NPAL2	STK24	6.9616	6.94312	1.02549
TM9SF2	PARD6B	6.9616	6.94058	1.02549
TSC22D1	EVL|AX747103|RNB6	6.9616	6.93167	1.02549
ELF1|DKFZp686H0575	EVL|AX747103|RNB6	6.9616	6.92975	1.02549
ELF1|DKFZp686H0575	JUP	6.9616	6.92975	1.02549
OR5H6	SULF2|RP5-1049G16.1	7.05581	6.92854	3.18922
TOP2B	SLC7A1	6.9616	6.9216	1.02549
GFRA1	SLC7A1	6.9616	6.9216	1.02549
ZMYM2|RAMP	PPM1D	6.9616	6.92089	1.02549
BC040473|CSNK1A1	ZMYM2|RAMP	6.9616	6.92089	1.02549
NBPF22P	WNK1|KIAA0344	6.83686	6.8279	4.3319
FLJ00123|TRIM41|TRIM41a	ULK1	6.83686	6.82508	4.3319
TRERF1|rapa	SLC25A5	6.79279	6.79181	3.08742
CYP2E1	PICALM variant protein|PICALM	6.76478	6.76458	2.5377
UGDH	SEC14L3	6.75794	6.75793	1.24277
MCM2	GTPBP1	6.75794	6.75445	1.24277
CELSR2	C14orf45|DKFZp434O1830	6.8112	6.75213	6.18348
GNB2L1|NR_002592	SLC25A1	6.75794	6.74928	1.24277
HNRNPA2B1	PI4KA	6.75794	6.73939	1.24277
BC016019	RASSF2	6.74806	6.71886	3.25827
ZNF767|UNQ5808	MAVS|VISA|KIAA1271	6.7351	6.71561	3.04426
CFLAR	IMPDH1	6.69897	6.69781	4.00083
VPS54	PPP2R4|DKFZp781M17165	6.69897	6.69773	4.00083
TMEM70	DDX17	6.75794	6.67758	1.24277
LYST	TM9SF4	6.66628	6.66559	6.05192
HDAC1	ITGAL	6.66628	6.66244	6.05192
ANK2	TUBB2C|TUBB	6.6532	6.65307	1.57292
IRF2	TPD52L1	6.6532	6.65177	1.57292
pKBF-2	NR_003255	6.6532	6.65171	1.57292
ELOVL6	TMUB1	6.6532	6.64968	1.57292
S100P	PCYT1B	6.6532	6.64492	1.57292
NOP5/NOP58	GATA3	6.76478	6.62076	2.5377
ZBTB38	SULF2|RP5-1049G16.1	6.7351	6.61361	3.04426
C7orf59	A2M	6.60897	6.60894	4.1875
TRPC1	ZFP36L1	6.61471	6.60642	2.47843
CANX	HGSNAT	6.62693	6.58502	2.784
ATXN7|SCA7|AK310745	BCAS3	6.54141	6.53824	5.66588
C6orf89	NFE2L1|FLJ00380	6.54141	6.52756	5.66588
GNB2L1|NR_002592	IL16	6.51113	6.51095	1.94745
TPT1	BCAS3	6.9616	6.49971	1.02549
ZXDC	TPT1	6.9616	6.49971	1.02549
CD46	TPT1	6.9616	6.49971	1.02549
RPN1	TPT1	6.9616	6.49971	1.02549
DDX46	TPT1	6.9616	6.49971	1.02549
KIAA1624|GPR107|LUSTR1	TPT1	6.9616	6.49971	1.02549
PKM2	DDX42|DKFZp586A0419	6.51113	6.47684	1.94745
C3orf57	WWOX	6.46689	6.46512	3.12251
WDR34	BC029555|AF161557|BC066946	6.41438	6.41436	2.89929
SH3GLB2	NAT5	6.41438	6.41127	2.89929
NR_002819|DKFZp686B0790	CRK	6.48353	6.39208	4.04638
MTPN|DKFZp761E1322	P/OKcl.4|OAS3	6.38107	6.37916	4.0431
IGF1R	ERGIC3	6.51113	6.3765	1.94745
GOT1L1	IGF1R	6.51113	6.3765	1.94745
ZNF124	TRIM37	6.37644	6.37633	5.78879
MTFR1	G6PD	6.37525	6.37243	2.48887
ARF3	CR623802|C19orf25	6.38107	6.37039	4.0431
PACS1	PAFAH1B1|MDCR	6.26741	6.25953	3.91151
NHLH1	MLPH	6.23153	6.23151	5.65723
SGEF|HMFN1864	KRT8	6.38107	6.21539	4.0431
BMPR1B	PFN1	6.21434	6.20588	5.38259
CLIC1	ELF4	6.20212	6.1861	2.81895
FLYWCH2	TCEAL4	6.18572	6.18443	2.98675
WWOX	EEF2	6.18572	6.18403	2.98675
CENTG2	SPINT2|kop	6.1356	6.11486	3.02556
LOC650293	TLN1	6.09877	6.09876	1.44184
DAPP1	LSM5|lsm5	6.09877	6.09871	1.44184
ABCA4|ABCA4 variant protein	APP	6.0866	6.08659	5.52567
CPEB4	RXRA|FLJ00280	6.09428	6.06871	2.3826
TSG101	FBXO17	6.05129	6.04911	3.77663
AGR2	TUBGCP5|KIAA1899	6.04605	6.04471	1.80835
EDC3	CLTC	6.04605	6.04051	1.80835
MLPH	DKFZp781D1727|CHD2	6.04605	6.03457	1.80835
CCND1	BRI3BP	6.05129	6.02726	3.77663
SHROOM1	PRSS23|ZSIG13	6.05129	6.0221	3.77663
PARP10	PRSS23|ZSIG13	6.05129	6.0221	3.77663
DOCK5|DKFZp781J211|PPP2R2A	STOM	6.02107	6.01581	2.3506
VCAN	HNRNPAB	6.02449	6.01493	2.53091
CALHM1	SPINT1	6.01313	6.01308	2.25573
C3orf57	TAF5	6.01313	6.01269	2.25573
DMGDH	CDC2	6.01313	6.01057	2.25573
NR2F2	POLR2A	6.04605	6.01033	1.80835
TOP2B	NR2F2	6.04605	6.01033	1.80835
PALM2|AKAP2|PALM2-AKAP2|KIAA0920	C10orf104	6.01313	6.0084	2.25573
ACTB|ACTG1	SUSD2	6.00706	6.00612	1.10469
RAD23B	MICAL3|KIAA1364	6.00706	6.0057	1.10469
B4GALT1	KIAA1665|POLR3H	6.00706	6.0053	1.10469
NCOA3|BC036778	MKL1|KIAA1438	6.00706	6.00327	1.10469
SLC39A6	CBX6	6.00706	6.00227	1.10469
TNRC18|KIAA1856	SAPS2	6.00706	6.00199	1.10469
SLC39A6	LGALS1	6.00706	6.00106	1.10469
PPP6C	MORC2	6.00706	5.99859	1.10469
ADAM9	CABIN1|KIAA0330	6.00706	5.9984	1.10469
GSN	PCQAP|MED15	6.00706	5.99729	1.10469
TFF1	NIPSNAP1	6.00706	5.99589	1.10469
FAM120B|KIAA1838	DGCR2	6.00706	5.99516	1.10469
GATA3	EP300	6.00706	5.98739	1.10469
VPS37D	PLXNB2	6.00706	5.98359	1.10469
C3orf57	FLJ14297	6.04202	5.95901	3.14564
PDE8A	MYH9	6.00706	5.9503	1.10469
SENP6|KIAA0797	MYH9	6.00706	5.9503	1.10469
RBM4B	DDX17	6.00706	5.93563	1.10469
CNBP	DDX17	6.00706	5.93563	1.10469
AK124079	DDX17	6.00706	5.93563	1.10469
HUSLP2|STOML2	ELK3	5.92528	5.92499	3.75431
LIMA1	ARHGDIA|CR601042	5.92528	5.92346	3.75431
SERINC5	IGF1R	6.04605	5.92103	1.80835
AP1S1	ATN1	5.92528	5.91935	3.75431
C6orf141	CLEC3A	5.90455	5.90454	2.85099
LAPTM4A	ERCC4	5.90455	5.90372	2.85099
ITGA3	C3	5.88727	5.88419	5.09929
ZXDC	HOOK2	5.87995	5.87764	2.8995
TAF8	PACS2	5.87974	5.87242	2.20305
OXA1L	BC037172	5.87974	5.8723	2.20305
IQGAP2	CNIH|UNQ155	5.87974	5.87213	2.20305
CHD8	TFF1	5.87974	5.86842	2.20305
DKFZp434B172|C3orf41|AK311069	SF1	5.83517	5.82706	3.64175
CARS	KCNJ11	5.83517	5.80657	3.64175
FUBP1	CCDC114	5.79677	5.79394	5.26254
TRAT1	MDH2	5.77933	5.77932	3.00887
CR620402|TXNIP	AK091624|HERC1	5.79677	5.76959	5.26254
COL4A3BP	KCND2	5.72326	5.72182	2.40436
RNF130	PHTF2	5.72326	5.71799	2.40436
GRINA	LGALS3	5.66689	5.64665	2.21233
AK057834|ABLIM1	PLK1	5.63731	5.63491	2.11475
MTPN|DKFZp761E1322	MRP6|ABCC6	5.62338	5.62337	2.71523
NRARP	PPIF	5.63731	5.62144	2.11475
YWHAZ	FUS|FUS/ATF-1|TLS/FUS-ERG	5.66689	5.61488	2.21233
GFRA1	MDK	5.63731	5.6035	2.11475
VPS33B	C16orf63|PHSECRG2	5.58097	5.57841	1.66925
ALAD	MAN2C1|6a8b	5.58097	5.57487	1.66925
RRM2B|p53R2	B2M	5.58097	5.5738	1.66925
SEMA3C	DKFZp781D1727|CHD2	5.58097	5.57037	1.66925
TJP1	NOTCH3	5.58097	5.56605	1.66925
GUF1	THSD4|UNQ9334	5.58097	5.55929	1.66925
GABRA4	SSR1	5.54433	5.54433	1.31077
SORCS2	GAPVD1	5.54433	5.54331	1.31077
UBA6|mop-4	kIAA0367|KIAA0367|BMCC1|PRUNE2	5.54433	5.54034	1.31077
PCDH7	LPCAT1	5.54433	5.53857	1.31077
S100P	HNRNPA2B1	5.54433	5.53743	1.31077
GATA3	TOM1L2	5.63731	5.51731	2.11475
AIM1	DQ594515	5.51226	5.51172	2.06536
HR|hairless	KIAA1737	5.51226	5.5073	2.06536
POR	UBAC1|GBDR1	5.50989	5.50495	2.51186
C1orf43	PBRM1|PB1	5.50693	5.50117	4.99941
UGDH	WDR61	5.54433	5.501	1.31077
hCPE-R|CLDN4	RNF20	5.50989	5.49534	2.51186
ENO1|DKFZp666C036	WWOX	5.50693	5.49188	4.99941
TBC1D9	MDH2	5.54433	5.48987	1.31077
HIF1A	C14orf48	5.51226	5.48772	2.06536
PIP5K1B	MCRS1	5.46949	5.4665	3.46552
OXR1|Nbla00307	IGF1R	5.58097	5.46557	1.66925
IGF1R	LYPD3|UNQ491	5.58097	5.46557	1.66925
INPP5D	ULK1	5.46949	5.46006	3.46552
POLR2B	XKR7	5.45222	5.45221	2.4644
PDLIM7	CERCAM	5.42204	5.42004	2.27782
PIK3R1	DLC1	5.42204	5.41401	2.27782
CENTB2|cnt-b2	PRKCSH	5.36865	5.35754	2.64737
TXNDC5	PAPPA	5.3161	5.30385	2.41624
COX6C|AK128382	TFF1	5.31271	5.28317	2.07406
NUDT9	NUDT9P1	5.26149	5.26148	1.97377
GREB1	ADARB2	5.26149	5.26147	1.97377
AF136186|COL17A1	RBM25	5.26149	5.26147	1.97377
BX648563	EEF2	5.26149	5.26147	1.97377
PABPC1	DNAJC12	5.26149	5.26105	1.97377
DQ574744	KIAA1219	5.26149	5.25775	1.97377
ALDH18A1	OCEL1	5.26149	5.25594	1.97377
TM9SF3	DDX17	5.26149	5.25518	1.97377
CHRAC1|CHRAC15	NT5C2	5.26149	5.25357	1.97377
SEC24C	ERC1	5.26149	5.25253	1.97377
PPIF	MECP2	5.26149	5.24667	1.97377
SNX17|EphB1	C12orf59	5.24159	5.24159	3.32112
Y08613|NUP88	MAGEC1	5.23313	5.2318	4.5327
ROBO1|robo1	P4HB	5.23313	5.21953	4.5327
OBSCN|KIAA1556|KIAA1639	WDR68	5.21709	5.21666	4.73629
ATXN7L3	FAM171A2	5.23313	5.20385	4.5327
TEGT	DSCAM	5.24159	5.19802	3.32112
PDE2A	APP	5.18682	5.1868	3.23711
CLIP4|DKFZp761O0610	SULF2|RP5-1049G16.1	5.1863	5.18623	3.09741
STK17B	EMD	5.1863	5.18613	3.09741
COQ10B	TFF1	5.1863	5.18525	3.09741
SNX17|EphB1	ZNF618	5.1863	5.18321	3.09741
UCP2	DNAJA3	5.18682	5.18099	3.23711
MAP1B	CPT1A	5.18682	5.1756	3.23711
SERINC5	GATA3	5.26149	5.14949	1.97377
DENND4C	GATA3	5.26149	5.14949	1.97377
ERO1L|ERO1-L	CLPTM1	5.14477	5.14243	1.92767
IMMP2L	C14orf94	5.14477	5.14219	1.92767
DPYSL5	SETD3	5.14477	5.14121	1.92767
ITPK1	PP14296|STRA6	5.14477	5.13829	1.92767
SUPT16H	VAMP2	5.14477	5.13336	1.92767
EIF3B	LRRN4	5.1315	5.1315	2.31943
STOML1	TUG1	5.11589	5.11559	1.53014
KLF13	ACTG1	5.11589	5.11285	1.53014
PKHD1L1	EPS8L1|EPS8R1	5.113	5.1111	2.5213
CLDN18|UNQ778	C19orf50|MST096	5.113	5.10958	2.5213
SNX1	C20orf112	5.11589	5.1089	1.53014
CANX	FANCI|KIAA1794	5.11589	5.10841	1.53014
SIN3A	DDX5	5.11589	5.10467	1.53014
FLNC	ECH1|HNRNPL|P/OKcl.14	5.113	5.09882	2.5213
NUMA1|NUMA1 variant protein	NR2F2	5.11589	5.08566	1.53014
C6orf97	THBS1	5.11589	5.07228	1.53014
HNRNPA2B1	B4GALT1	5.07857	5.07125	1.9855
WSB1	PIGT|PIG-T	5.06959	5.06641	4.39106
BC007381	IGFBP4	5.06959	5.06337	4.39106
RXRA|FLJ00280	CRISPLD2	5.06105	5.06045	2.4437
ACTG1	ZNF702P	5.23313	5.06006	4.5327
PLEKHA3	ACTG1	5.23313	5.06006	4.5327
DQ515898|DQ515899|DQ515897	NDUFB10	5.06105	5.05863	2.4437
PSD3|DKFZp686A1849	KIAA1007|CNOT1	5.06105	5.05118	2.4437
UAP1L1	EMP2	5.06105	5.04812	2.4437
CR625050|CENTG1	PDXK	5.0137	5.01362	3.17672
CNGA3	SCNN1A	5.0137	5.013	3.17672
RAB21	SLA2	5.0137	5.01198	3.17672
FKTN	IGF1R	5.11589	5.01011	1.53014
LARP1	PTPN11	5.0137	5.00911	3.17672
CDK4	PDE4C	5.0137	5.00684	3.17672
GPRC5A	ZMAT1	5.0137	5.00163	3.17672
CORIN|CRN	ACTB|ACTG1	4.9899	4.98988	1.17969
BMP2K|DKFZp434P0116|DKFZp434K0614	MYC	4.9899	4.98928	1.17969
LRBA|DKFZp686K03100|LBA	PABPC1	4.9899	4.97947	1.17969
PRDM10|KIAA1231	IREB2	4.9707	4.97005	3.10223
HTT	FAF2	4.9899	4.96609	1.17969
STARD7	RHOBTB3|KIAA0878	4.97021	4.9652	2.96836
UCP2	THSD3	4.9707	4.96512	3.10223
UGDH	CLPTM1L	4.9899	4.9509	1.17969
TBC1D9	CNOT6	4.9899	4.94088	1.17969
TMEM64	ARSG|KIAA1001	4.95853	4.93321	1.93579
MFN2	STX11	4.92725	4.92564	4.47316
YARS	PLD3	4.92725	4.92358	4.47316
GOLM1|GK004	NR_002819|DKFZp686B0790	4.9707	4.9006	3.10223
SLC25A13	SFRS1	4.90606	4.89884	4.24941
C7orf27	CCNY	4.88567	4.88182	1.83278
PSMD6	C10orf18	4.88567	4.87587	1.83278
GFRA1	TANC2|KIAA1636	4.88567	4.85637	1.83278
DUSP1	ZNF81	4.81959	4.81772	2.02473
HNRNPH1|DKFZp686A15170	SEMA3C	4.81959	4.80777	2.02473
GATA3	MACROD2	4.88567	4.78167	1.83278
PLCL2|AK309946	TMED2	4.7858	4.77871	3.03233
WWOX	CLTC	4.77988	4.77857	2.30794
EIF4G1|EIF4G1 variant protein	GPT2	4.77988	4.77828	2.30794
YIPF4	FSCB	4.77729	4.77728	1.78998
MAL2	BEGAIN	4.77729	4.7772	1.78998
UBP1	SENP7	5.25393	4.77438	2.73534
SCD	BCAS3	4.88567	4.77214	1.83278
ENO1|DKFZp666C036	CAMKK1	4.78233	4.76927	4.34159
NR_023390|NAG11	BCL2L2|PABPN1	4.77729	4.76561	1.78998
C11orf58	NCOA3|BC036778	4.75459	4.75279	2.96735
NDUFS1	HIPK2	4.75411	4.75127	2.8393
EIF4G1|EIF4G1 variant protein	SERPINA3|GIG24	4.77729	4.75016	1.78998
LGALS3	PTTG1IP	4.77729	4.74841	1.78998
CAPRIN1	C14orf102|DKFZp666I2110	4.75459	4.74669	2.96735
C6orf97	TEGT	4.7858	4.74602	3.03233
C5orf34	PAIP1	4.81959	4.74027	2.02473
CLDN11	PLRG1	4.72854	4.72853	2.46181
DCLK3	ZMYM3	4.72854	4.72853	2.46181
EVL|AX747103|RNB6	DIDO1	4.77729	4.72763	1.78998
PBRM1|PB1	ACTB|ACTG1	4.72854	4.72656	2.46181
VGLL2	LAMP2	4.72542	4.72541	2.14777
GREB1	PFDN4	4.75411	4.67951	2.8393
TRAK2	C15orf43	4.65081	4.65081	1.39104
ADAMTSL3	CLTC	4.65081	4.65021	1.39104
SNAP23	ACTG1	4.65081	4.6498	1.39104
TNRC18|KIAA1856	SQRDL	4.65081	4.64963	1.39104
LOXL1	EEF2	4.65081	4.64898	1.39104
MAT2B|tgr	TMEM87A	4.65081	4.64857	1.39104
CTSH|DKFZp686B24257	ZNF507	4.65081	4.64765	1.39104
CSK	QRICH2	4.65081	4.6465	1.39104
NELF	FLJ11506|DKFZp566A0646	4.65081	4.64616	1.39104
SCAMP2	POU3F4	4.65081	4.64425	1.39104
AKAP13|c-lbc	FCHO1|KIAA0290	4.65081	4.64409	1.39104
BRD3	PRC1	4.65081	4.64406	1.39104
MAN2A2	CDH1	4.65081	4.64287	1.39104
CISH	B-ind1|PTPLAD1	4.65081	4.63885	1.39104
LAMC2	EIF3B	4.63741	4.63703	4.21003
FAM54B|HYST1888	IL1F8	4.63741	4.63653	4.21003
PYGO2	LAGE3	4.63741	4.63628	4.21003
CAPZB	DDX31	4.63741	4.63507	4.21003
THSD4|UNQ9334	DSCAM	4.65081	4.63274	1.39104
ABHD2	SYT3	4.65081	4.62772	1.39104
CMTM6	PKM2	4.65081	4.62632	1.39104
hCPE-R|CLDN4	IQGAP1	4.65081	4.62482	1.39104
DST|KIAA0728|BPAG1	NR2F2	4.65081	4.62333	1.39104
CUX1|Nbla10317	NR2F2	4.65081	4.62333	1.39104
C2orf24	NR2F2	4.65081	4.62333	1.39104
SENP6|KIAA0797	NR2F2	4.65081	4.62333	1.39104
CPNE3	NR2F2	4.65081	4.62333	1.39104
STC1	THBS1	4.65081	4.61116	1.39104
TCF3|E2A/PBX1 fusion	C20orf11	4.6017	4.59983	2.26917
HSF1	IGF1R	4.60435	4.59916	1.79752
PGAP1|hPGAP1	GPX4	4.6017	4.59705	2.26917
MBTPS2|YY2	CR624755	4.84353	4.59509	1.4558
MLPH	RAD21	4.60435	4.58207	1.79752
GNB2	LRRC67	4.59158	4.58028	2.09322
ROBO1|robo1	IGF1R	4.65081	4.55464	1.39104
IGF1R	ZC3H18|FLJ00419	4.65081	4.55464	1.39104
IGF1R	SLC24A3	4.65081	4.55464	1.39104
IGF1R	ABR	4.65081	4.55464	1.39104
IGF1R	PSMB6	4.65081	4.55464	1.39104
IGF1R	LOC388503	4.65081	4.55464	1.39104
IGF1R	TMSB4X	4.65081	4.55464	1.39104
MYB	IGF1R	4.65081	4.55464	1.39104
BC007381	CSNK2B	4.53801	4.53797	2.71024
PAX3/NCOA1 fusion|NCOA1	TKT	4.53801	4.53563	2.71024
SLC38A1	C15orf55	4.55791	4.53219	2.88793
SERINC5	SEMA3C	4.51837	4.51731	1.89818
TMEM26	BECN1	4.50985	4.50839	1.6918
C3orf57	FLJ45983|BC036297	4.50985	4.50839	1.6918
TIAL1	CPXCR1	4.50985	4.50683	1.6918
BAMBI	SMARCD2	4.50985	4.5067	1.6918
KATNA1	WAPAL	4.50985	4.50645	1.6918
hAK3alpha|AK3	AK056108	4.50985	4.50607	1.6918
AK093390|DIP2C|KIAA0934	KIAA1047|NCOR1	4.50985	4.50516	1.6918
KIAA0811|FAT2	NRP1	4.50985	4.50493	1.6918
DKFZp686G1626	GHITM	4.50985	4.50241	1.6918
GHITM	LLGL2	4.50985	4.50241	1.6918
PAX8	BAG3	4.50985	4.50229	1.6918
MLPH	SEC24C	4.50985	4.50217	1.6918
ITGB1	UBA1	4.50985	4.50166	1.6918
GATAD2B	NUP210L|DKFZp434E2118	4.63741	4.50011	4.21003
SLIC1|SNX20	GGA1	4.49871	4.4987	2.17218
SEMA3C	ITGAL	4.49871	4.49867	2.17218
SRI	TMC5	4.49871	4.49867	2.17218
SLC11A1	C16orf42	4.49871	4.49843	2.17218
GINS3	CDC25B	4.49871	4.49822	2.17218
QARS	EDC4|AK125818	4.49871	4.49417	2.17218
CMTM7	GABARAPL2|FLC3A	4.49871	4.49389	2.17218
EEF2	CABP7	4.6017	4.49256	2.26917
RHOBTB3|KIAA0878	CUX1|Nbla10317	4.51837	4.49188	1.89818
HNRNPF	C16orf57	4.50985	4.49027	1.6918
KIAA0265	EDN3	4.49006	4.49006	2.0295
CREB3L2	CDH22	4.49006	4.49006	2.0295
GPM6A	MBTPS1	4.49871	4.48488	2.17218
GFRA1	PPM1D	4.50985	4.4828	1.6918
HSPB1|HSP27	TH1L|TH1	4.49006	4.47956	2.0295
BC016019	C17orf95	4.49871	4.47924	2.17218
BC016019	SPINT2|kop	4.49871	4.47924	2.17218
AF462444	NR_002819|DKFZp686B0790	4.53847	4.47446	2.83247
C4orf35	STK38	4.43547	4.43546	1.04861
GALNT17	COX6C|AK128382	4.43547	4.43542	1.04861
GALNT17	TDRD7|DKFZp434C1428	4.43547	4.43542	1.04861
ODZ3	HUWE1|KIAA0312	4.43547	4.43376	1.04861
HNRNPD	STC2	4.43547	4.43216	1.04861
INPP4B	CANX	4.43547	4.43002	1.04861
G3BP2	SEMA3C	4.43547	4.42976	1.04861
FAM44A	STC2	4.43547	4.42935	1.04861
FAM44A	ADCY1	4.43547	4.42935	1.04861
CR622423|ADD1	SEMA3C	4.43547	4.4254	1.04861
ANKRD50	NRCAM	4.43547	4.42274	1.04861
CCNI	HSPB1|HSP27	4.43547	4.41586	1.04861
GATA3	BC043582|SPATA13|FLJ00188	4.50985	4.41385	1.6918
GATA3	SLC8A3	4.50985	4.41385	1.6918
GATA3	DKFZp686B07190|ANKRD10|AK124233	4.50985	4.41385	1.6918
GATA3	FLJ14154	4.50985	4.41385	1.6918
GATA3	ZNF507	4.50985	4.41385	1.6918
GATA3	TMSB4X	4.50985	4.41385	1.6918
MTMR14|DKFZp547C128	GATA3	4.50985	4.41385	1.6918
FYN	GATA3	4.50985	4.41385	1.6918
NPAS3	ELP2	4.40981	4.40969	1.65229
NSMCE2	SULF2|RP5-1049G16.1	4.49006	4.40907	2.0295
SULF2|RP5-1049G16.1	C21orf33	4.49006	4.40907	2.0295
ZXDC	SULF2|RP5-1049G16.1	4.49006	4.40907	2.0295
RB1CC1	EXDL2|DKFZp762G166	4.40981	4.40808	1.65229
AGR2	ANGEL1	4.40981	4.40687	1.65229
PPP1R13B|KIAA0771	PYGB	4.40981	4.40544	1.65229
BASP1	SCD	4.50985	4.40505	1.6918
WDR23|DKFZp434D0516	ZMYM3	4.40981	4.40215	1.65229
PDCD6IP	UGDH	4.43547	4.4008	1.04861
UGDH	BAT3	4.43547	4.4008	1.04861
UGDH	STAG2	4.43547	4.4008	1.04861
KIAA0670|ACIN1	SLC1A5	4.40981	4.40078	1.65229
TBC1D9	C6orf97	4.43547	4.3919	1.04861
TBC1D9	PHIP|WDR11	4.43547	4.3919	1.04861
TBC1D9	ATP6V1G1	4.43547	4.3919	1.04861
HIF1A	DSCAM	4.40981	4.39018	1.65229
FBXW11	HIF1A	4.40981	4.39018	1.65229
PSMD6	TMED10|DKFZp451D084	4.40981	4.38868	1.65229
TPD52L1	SERPINA3|GIG24	4.40981	4.38476	1.65229
LGALS3	NR2F2	4.40981	4.38314	1.65229
LGALS3	ADNP	4.40981	4.38314	1.65229
EVL|AX747103|RNB6	WWOX	4.40981	4.36397	1.65229
TACSTD1	EVL|AX747103|RNB6	4.40981	4.36397	1.65229
CHGA	EVL|AX747103|RNB6	4.40981	4.36397	1.65229
EVL|AX747103|RNB6	ZNF837	4.40981	4.36397	1.65229
TMSB10	EVL|AX747103|RNB6	4.40981	4.36397	1.65229
TOMM70A	EVL|AX747103|RNB6	4.40981	4.36397	1.65229
HSP90AA1|HSPCA	SMARCD2	4.40981	4.36214	1.65229
FOXP1|hFKHLB	HSP90AA1|HSPCA	4.40981	4.36214	1.65229
DNAH1|KIAA1410	CLTC	4.41545	4.3583	3.82447
C16orf62|DKFZp434B0212	IQCK	4.49871	4.3569	2.17218
FCRLA	HDLBP	4.34757	4.34757	3.94691
ING5	TRIM28	4.34605	4.32967	2.14311
PRG2|foap-13|SLC43A3	EIF1|A121/SUI1	4.32235	4.32234	2.69759
UCP2	NLGN2	4.32235	4.3175	2.69759
NR_002802	CXorf36	4.32235	4.29598	2.69759
KIAA0146|AK095778	NR_002802	4.25017	4.2475	1.65925
NME1|NME1-NME2|NME2	FAM47C	4.25192	4.24593	3.68282
EEF1A1|EEF1A1L14	EIF3H	4.25017	4.23933	1.65925
CNTFR	PRPF8	4.25192	4.23803	3.68282
OSTalpha	WDR55	4.20315	4.20313	2.18827
SLC2A1	ALAS1	4.20266	4.19969	3.81534
LARP1	KIAA0182	4.21754	4.19892	2.03642
TOP2B	TRPM3	4.20315	4.19725	2.18827
TKT	MMP16	4.20315	4.19483	2.18827
RPN1	STC2	4.21714	4.19217	1.77164
FLNB	DKFZp686M12165|AY362862|NR_003319|NR_003332|NR_003336|NR_003361|AF400489|AF400491|AF400492|AY362864|NR_003299|AF400493|NR_023915|AF400490	4.18573	4.18572	1.25193
LASS3	CDC37	4.18573	4.18572	1.25193
KIAA1199	SMARCD2	4.18573	4.18556	1.25193
FIBCD1	MFGE8|DKFZp686M1886	4.18573	4.1844	1.25193
FLNB	PLEKHA2	4.20315	4.18338	2.18827
HOMER2	BC044934	4.18573	4.18164	1.25193
C3orf57	PARP6|DKFZp566D244	4.18573	4.18107	1.25193
CA12	SULF2|RP5-1049G16.1	4.18573	4.18101	1.25193
PABPC1	SNX30	4.25017	4.18002	1.65925
MAP3K1	KIAA0856|DMXL2	4.18573	4.17995	1.25193
DKFZp781D1727|CHD2	ARL6IP1	4.18573	4.17778	1.25193
SCRN1	DKFZp781D1727|CHD2	4.18573	4.17778	1.25193
MLPH	ARPP-19	4.18573	4.17284	1.25193
THSD4|UNQ9334	G6PD	4.18573	4.16946	1.25193
ABHD2	C20orf149	4.18573	4.16495	1.25193
SERINC3	TFF1	4.16934	4.16489	1.88454
PKM2	ELP2	4.18573	4.16369	1.25193
PKM2	CREBBP	4.18573	4.16369	1.25193
NR2F2	DSCAM	4.18573	4.161	1.25193
NR2F2	TFF3	4.18573	4.161	1.25193
THBS1	TTC3	4.18573	4.15005	1.25193
C3orf57	ATP2B3	4.20315	4.1454	2.18827
LRRC27|KIAA1674	NFKBIA	4.13403	4.13372	1.55082
RPP30	NR_002819|DKFZp686B0790	4.13403	4.13352	1.55082
TRIM27	FLNA	4.13474	4.13273	1.8793
C6orf97	SEMA3C	4.13474	4.13148	1.8793
PIP4K2A	TFF1	4.13403	4.12963	1.55082
PPIF	KIAA0182	4.13403	4.12239	1.55082
DLG5|KIAA0583	MYH14|KIAA2034	4.13403	4.11772	1.55082
C6orf97	FER1L3|KIAA1207	4.13403	4.11102	1.55082
DOT1L|KIAA1814	PVRL2	6.1356	4.1071	3.02556
PSAP	CIRBP|A18hnRNP	4.13403	4.10697	1.55082
NCOA3|BC036778	C21orf70	4.16934	4.1067	1.88454
NPAL2	CLEC6A	4.10212	4.10211	2.59914
RAB7A|RAB7	EMP1	4.10212	4.10209	2.59914
ZFP36L2	MCCD1	4.10582	4.10069	2.45212
IGF1R	Chk2|CHEK2	4.18573	4.09918	1.25193
IGF1R	MSI2|BX647282	4.18573	4.09918	1.25193
IGF1R	MAPT	4.18573	4.09918	1.25193
KYNU	IGF1R	4.18573	4.09918	1.25193
EXOC4	IGF1R	4.18573	4.09918	1.25193
TTC35	IGF1R	4.18573	4.09918	1.25193
IGF1R	AK094127	4.18573	4.09918	1.25193
THAP4	IGF1R	4.18573	4.09918	1.25193
WWP1|DKFZp434D2111	R3HDM2|KIAA1002	4.10212	4.09888	2.59914
RNF10|RIE2 sid2705	MYBPC2	4.10212	4.09707	2.59914
ULK1	RFX2	4.10212	4.09505	2.59914
ULK1	C22orf33	4.10212	4.09505	2.59914
RNF130	SULF2|RP5-1049G16.1	4.16934	4.09414	1.88454
KCNF1	NACA	4.10212	4.09405	2.59914
AGR2	NWD1	4.0904	4.09039	2.01704
HNRNPA2B1	RASGRP4	4.0904	4.09039	2.01704
PRSS3	PGLS	4.0904	4.08939	2.01704
ATP5B	FREM2|DKFZp686L06109	4.10212	4.08915	2.59914
UPF1	UCKL1|URKL1	4.0904	4.08673	2.01704
PRSS23|ZSIG13	NIPA1	4.10623	4.08643	2.56271
FXYD3	RBBP7	4.0904	4.0832	2.01704
POU3F2	NR_002802	4.10623	4.08118	2.56271
ACTN4	DMD	4.0904	4.06732	2.01704
G0S2	PRIM1	4.05774	4.05773	3.68378
SET	TFF1	4.06285	4.04925	1.5884
GNB1	NAGLU	4.05774	4.04873	3.68378
ATRIP	KRT18	4.10212	4.04703	2.59914
GATA3	BC045718|CR609563|CR595591	4.13403	4.04603	1.55082
GATA3	FAM113B|CR623509	4.13403	4.04603	1.55082
GATA3	SYT10	4.13403	4.04603	1.55082
CENTG2	GATA3	4.13403	4.04603	1.55082
SAKI|NSUN2	GATA3	4.13403	4.04603	1.55082
ANGEL1	EEF2	4.04232	4.03963	1.5146
C14orf133	ATXN2L|A2LG	4.04232	4.03923	1.5146
KIAA1737	TFF1	4.04232	4.03869	1.5146
WDR5	BTBD7	4.04232	4.03818	1.5146
TMEM30B	DKFZp451F083|ZNF75|ZNF75D	4.04232	4.03705	1.5146
MARK3	EEF2	4.04232	4.03684	1.5146
MLPH	KIAA0323	4.04232	4.03675	1.5146
PSME1|AK307150	CDH1	4.04232	4.03593	1.5146
SYNE2|DKFZp686J1895|KIAA1011	ACTN4	4.04232	4.03091	1.5146
HIF1A	GSPT1	4.04232	4.02433	1.5146
SERPINA3|GIG24	BCAS3	4.04232	4.01936	1.5146
SLC27A6	ADAMTS19	4.21714	4.01113	1.77164
KRT8	C19orf28|BC052241	4.10212	3.99561	2.59914
SERINC5	EEF2	4.0904	3.99339	2.01704
SPP1	EEF2	4.0904	3.99339	2.01704
LRRFIP2	DSP	3.94045	3.93942	2.0515
HSD17B4	BC035113	3.93637	3.93636	1.90066
FLNB	LOC388199	3.93637	3.93636	1.90066
SH2B1	KIAA0195	3.93637	3.93452	1.90066
N-PAC|HIBDL	KIR3DX1	3.93637	3.93259	1.90066
RNF40	MAGEC1	3.93637	3.93256	1.90066
UBE2I	COL18A1	3.93637	3.93175	1.90066
GPR56	SULF2|RP5-1049G16.1	3.93637	3.92952	1.90066
ARL6IP1	DDX5	3.93637	3.92633	1.90066
ZFP|ZNF167	BC016019	3.93637	3.91934	1.90066
ADAM9	HEATR6	3.92485	3.91879	3.39953
DIAPH1|HDIA1	WDR5	3.91592	3.91042	1.64509
APH1A|PSF	ODF3L2	3.91282	3.90936	3.55221
LASS2	NR_001545	3.91282	3.90497	3.55221
EFR3A	ACTG1	3.89599	3.89231	1.52098
ELMOD1	LLGL2	3.89012	3.89011	2.42783
ZNF143	GDI1	3.89012	3.88981	2.42783
MYT1L|KIAA1106	ARPC1B|ARC41	3.88973	3.88972	2.32306
MBD5	KIAA0515	3.88973	3.889	2.32306
POLR1A	YSK4	3.88973	3.88856	2.32306
CCNI	FDFT1	3.89599	3.88822	1.52098
EIF3H	LGALS3	3.89599	3.88606	1.52098
IGFBP5	UIMC1|XHRIP110	3.88973	3.87859	2.32306
C12orf53	ERF	3.87422	3.87421	2.45474
SOX4	ADCY6	3.87422	3.87264	2.45474
CSDE1|KIAA0885	NR_003255	3.91282	3.87217	3.55221
OTUB1|DKFZp564E242	DSCAML1|KIAA1132	3.89012	3.87171	2.42783
CD9	CDK5R1	3.87422	3.86365	2.45474
KIAA0428|MBNL1	ZMYND8|AK098067|KIAA1125	3.84863	3.84287	1.73958
RNF32|FKSG33	NR_002819|DKFZp686B0790	3.89012	3.83525	2.42783
SDK1	PARD6B	3.84863	3.82801	1.73958
CXXC5	PARD6B	3.84863	3.82801	1.73958
ESR1|FAS/ER	DKFZp686C09169|SECISBP2|SBP2	3.8394	3.82616	1.74506
AMZ1|KIAA1950	GNA12	4.28547	3.80866	1.95367
RNF32|FKSG33	NCOA3|BC036778	3.84863	3.7908	1.73958
RGL2	NCOA3|BC036778	3.84863	3.7908	1.73958
MELK|MELKv2|MELKv3	SULF2|RP5-1049G16.1	3.84863	3.77921	1.73958
LASS2	KRT85	3.7679	3.76034	3.42065
EMX2	NAP1L1	3.75821	3.7582	1.40983
CUBN	SNRPB	3.75821	3.7582	1.40983
FANK1	NR_002819|DKFZp686B0790	3.75821	3.75806	1.40983
PLXDC2|TEM7R	ACTG1	3.75821	3.7572	1.40983
PRKDC	RP11-190J1.9|C10orf76	3.75821	3.75705	1.40983
UBQLN1	TYSND1	3.75821	3.75698	1.40983
POLR2H	USP6NL	3.75821	3.7566	1.40983
ZWINT	ZNF584|ZNF324B	3.75821	3.75622	1.40983
TACC2	DDX5	3.75821	3.7561	1.40983
WAPAL	GNA13	3.75821	3.75538	1.40983
SFXN2|SFXN	THBS1	3.75821	3.75501	1.40983
PDCD4	SULF2|RP5-1049G16.1	3.75821	3.75498	1.40983
PDCD4	C20orf149	3.75821	3.75498	1.40983
ECHS1	ST8SIA3	3.75821	3.75458	1.40983
ACTR1A	EVL|AX747103|RNB6	3.75821	3.7544	1.40983
AK093390|DIP2C|KIAA0934	IGF1R	3.75821	3.7543	1.40983
PIP4K2A	BC016019	3.75821	3.75421	1.40983
TM9SF3	SRRM2	3.75821	3.7537	1.40983
XPO1	NEBL	3.75821	3.75291	1.40983
ZMIZ1	TJP1	3.75821	3.75261	1.40983
GHITM	ANKRD11|AX748291	3.75821	3.75201	1.40983
ZMYND11	ACADVL	3.75821	3.75046	1.40983
ZMYND11	KIAA1696|PHF21A	3.75821	3.75046	1.40983
PPIF	ARF3	3.75821	3.74763	1.40983
PPIF	ZCCHC16	3.75821	3.74763	1.40983
SLMAP	EEF2	3.83475	3.74381	1.89098
FER1L3|KIAA1207	G6PD	3.75821	3.73729	1.40983
HNRNPH1|DKFZp686A15170	GFRA1	3.75821	3.73567	1.40983
GFRA1	PKM2	3.75821	3.73567	1.40983
HNRNPH1|DKFZp686A15170	PSAP	3.75821	3.73361	1.40983
C6orf97	PSAP	3.75821	3.73361	1.40983
CSDE1|KIAA0885	AIF1	3.7679	3.72876	3.42065
C9orf150	NR_002819|DKFZp686B0790	3.72428	3.72249	1.45603
HSPA4	MAP2K1	3.72065	3.71982	1.11283
CLN6	CDH1	3.72065	3.71927	1.11283
PPIB	TCF25|KIAA1049|AK095785	3.72065	3.71916	1.11283
HSP90AB1	PCSK6|PACE4C	3.72065	3.71916	1.11283
BAT1|NR_003065	VPS33B	3.72065	3.71894	1.11283
LPCAT1	NIPA2	3.72065	3.71869	1.11283
FAM82A2	DDX5	3.72065	3.71848	1.11283
TP53BP1 variant protein|TP53BP1	SLC39A6	3.72065	3.71848	1.11283
ARHGAP11A	PLXNA3	3.72065	3.71833	1.11283
WDR61	TFF1	3.72065	3.71821	1.11283
ADPGK	DDX5	3.72065	3.71819	1.11283
C3orf57	C15orf44	3.72065	3.71814	1.11283
MYO5A|MYR12	KIAA0611|ATP9A	3.72065	3.71778	1.11283
SEMA3C	OAZ2	3.72065	3.71757	1.11283
C3orf57	ETFA	3.72065	3.71739	1.11283
RTF1	SLC6A14	3.72065	3.71684	1.11283
MGA	CLTC	3.72065	3.71666	1.11283
MGA	TFF1	3.72065	3.71666	1.11283
TLE3|KIAA1547	C17orf28	3.72065	3.71662	1.11283
NECAB1	TLE3|KIAA1547	3.72065	3.71662	1.11283
SPG21	IGSF1	3.72065	3.71653	1.11283
FEM1B	TFF1	3.72065	3.7162	1.11283
B2M	DDX5	3.72065	3.71587	1.11283
TMOD3|CR621610	RIMS4	3.72065	3.71561	1.11283
ARIH1	MED13|KIAA0593	3.72065	3.71559	1.11283
KIAA1370	WDR68	3.72065	3.71553	1.11283
SEMA3C	SCAMP2	3.72065	3.7154	1.11283
SLC7A2	MYO5C	3.72065	3.71456	1.11283
MYO5C	DDX42|DKFZp586A0419	3.72065	3.71456	1.11283
CANX	MYO5C	3.72065	3.71456	1.11283
RHOBTB3|KIAA0878	ANXA2	3.72065	3.71442	1.11283
VCP	ANXA2	3.72065	3.71442	1.11283
MAN2A2	TFF1	3.72065	3.7143	1.11283
UBE3C|KIAA0010	CYFIP1	3.72065	3.71398	1.11283
TAS2R40	MAPK6	3.72065	3.71382	1.11283
PSMB7	ZNF592	3.72065	3.71377	1.11283
DKFZp781D1727|CHD2	PRKAR1A	3.72065	3.71358	1.11283
LRPPRC	DKFZp781D1727|CHD2	3.72065	3.71358	1.11283
HSPB1|HSP27	DKFZp781D1727|CHD2	3.72065	3.71358	1.11283
CLU|AAG4	DKFZp781D1727|CHD2	3.72065	3.71358	1.11283
CLTC	APOL1	3.76131	3.71263	3.25788
AGR2	KIAA0310|SEC16A	3.72428	3.71242	1.45603
C6orf97	CHAK1|TRPM7	3.72065	3.71183	1.11283
RAB11A	TFF1	3.72065	3.71161	1.11283
UGDH	SMAD3	3.72065	3.71159	1.11283
SH3GLB2	B-ind1|PTPLAD1	3.72065	3.71108	1.11283
TJP1	BTBD14B	3.72065	3.7107	1.11283
THSD4|UNQ9334	SLC1A5	3.72065	3.70619	1.11283
PKIB	THSD4|UNQ9334	3.72065	3.70619	1.11283
ABHD2	DPP9	3.72065	3.70218	1.11283
UBXN4|UBXD2	ABHD2	3.72065	3.70218	1.11283
HDLBP	ABHD2	3.72065	3.70218	1.11283
NPM1	PKM2	3.72065	3.70106	1.11283
CANX	PKM2	3.72065	3.70106	1.11283
FAM129B	PKM2	3.72065	3.70106	1.11283
IQGAP1	PPM1D	3.72065	3.69985	1.11283
IQGAP1	DBX|DDX3X	3.72065	3.69985	1.11283
NR2F2	EMP2	3.72065	3.69867	1.11283
NMD3	NR2F2	3.72065	3.69867	1.11283
TKT	NR2F2	3.72065	3.69867	1.11283
SERINC5	NR2F2	3.72065	3.69867	1.11283
NR2F2	Mib|FAM38A	3.72065	3.69867	1.11283
NR2F2	PITPNA	3.72065	3.69867	1.11283
NR2F2	TPM4|AK095546	3.72065	3.69867	1.11283
RAB17|DKFZp564M1541	NR2F2	3.72065	3.69867	1.11283
NUP210|FLJ00172	NR2F2	3.72065	3.69867	1.11283
LARP1	NR2F2	3.72065	3.69867	1.11283
THBS1	PLCG1|PLCG1 variant protein	3.72065	3.68893	1.11283
THBS1	DHX8	3.72065	3.68893	1.11283
THBS1	SIRT2	3.72065	3.68893	1.11283
THBS1	PCMTD2	3.72065	3.68893	1.11283
THBS1	RBM9	3.72065	3.68893	1.11283
GATA3	NCAM2	3.75821	3.67821	1.40983
CNOT4	GATA3	3.75821	3.67821	1.40983
RGS3	GATA3	3.75821	3.67821	1.40983
GATA3	SUV420H1	3.75821	3.67821	1.40983
DNAJB6|MRJ	GATA3	3.75821	3.67821	1.40983
PSMB2	GATA3	3.75821	3.67821	1.40983
GATA3	ZDHHC5|KIAA1748	3.75821	3.67821	1.40983
GATA3	FHOS|FHOD1	3.75821	3.67821	1.40983
GATA3	GABARAP	3.75821	3.67821	1.40983
GATA3	CBX4	3.75821	3.67821	1.40983
GATA3	KIAA0892	3.75821	3.67821	1.40983
GATA3	EIF3D	3.75821	3.67821	1.40983
GATA3	MAPK8IP2	3.75821	3.67821	1.40983
PXDN	GATA3	3.75821	3.67821	1.40983
PTPLB	GATA3	3.75821	3.67821	1.40983
POLR2B	GATA3	3.75821	3.67821	1.40983
GRIA1	GATA3	3.75821	3.67821	1.40983
CDYL	GATA3	3.75821	3.67821	1.40983
FDFT1	GATA3	3.75821	3.67821	1.40983
DNHD2	BAT1|NR_003065	3.67775	3.67775	1.91474
LRRC31	PERP	3.67775	3.67775	1.91474
SERP1	PRSS12	3.67775	3.6748	1.91474
EGLN3	TBCB	3.67484	3.67443	1.37691
SFRS10	GNB2L1|NR_002592	3.67775	3.67411	1.91474
GREB1	KIAA0586	3.67484	3.67404	1.37691
WDR20	SRRM2	3.67484	3.67369	1.37691
KIAA1509|CCDC88C	KIAA1403|RPAP1	3.67484	3.67352	1.37691
TMEM55B	DDX5	3.67484	3.67328	1.37691
SDCCAG1|NY-CO-1	KDELR1	3.67484	3.67323	1.37691
PPP2R5E	TFF1	3.67484	3.67246	1.37691
NUMB|AX747833	ZNF652	3.67484	3.67203	1.37691
C14orf133	EEF2	3.67484	3.67203	1.37691
KLC1|KNS2|AK097119	IGF1R	3.67484	3.67141	1.37691
PPP1R13B|KIAA0771	SFRS15|KIAA1172	3.67484	3.6712	1.37691
CREB3L2	RDH11	3.67484	3.67111	1.37691
SFRP4	KIAA0284	3.67484	3.67096	1.37691
SCD	C21orf33	3.75821	3.67088	1.40983
KIAA0407|PLXNB1	SCD	3.75821	3.67088	1.40983
CNBP	MXRA5	3.67775	3.67079	1.91474
C14orf147	ACTG1	3.67484	3.67041	1.37691
TM9SF1	DDX5	3.67484	3.6704	1.37691
NPC2	DDX5	3.67484	3.67034	1.37691
C3orf57	NPC2	3.67484	3.67034	1.37691
OXA1L	SMARCD2	3.67484	3.67019	1.37691
COX5B	AF088062|BC036629|CR609643|CR596183|NR_015360	3.67363	3.6699	2.194
AP2M1	WARS	3.67484	3.66966	1.37691
MLPH	SLC25A29	3.67484	3.66943	1.37691
DLST	KRT19	3.67484	3.66917	1.37691
NAG	UNQ714|SLC39A9|BC062762	3.67484	3.66894	1.37691
ANKIB1|KIAA1386	ARMCX5	3.67326	3.66883	1.67457
DICER1|KIAA0928|DKFZp434A0427	STXBP4	3.67484	3.66871	1.37691
KIAA0146|AK095778	HECTD1|KIAA1131	3.67484	3.66524	1.37691
ATP6V0E1	CR607557	3.674	3.66492	2.29295
FOXP1|hFKHLB	KIAA0088|GANAB	3.674	3.66218	2.29295
SEMA4C	SYTL2|KIAA1597	3.674	3.65873	2.29295
HIF1A	ST6GALNAC2	3.67484	3.65848	1.37691
NDUFS1	HIF1A	3.67484	3.65848	1.37691
HNRNPH1|DKFZp686A15170	HIF1A	3.67484	3.65848	1.37691
NRCAM	CPNE3	3.67326	3.65837	1.67457
FBP1	TNFRSF17|BCMA	3.6552	3.65519	1.7649
HNRNPH1|DKFZp686A15170	SERPINA3|GIG24	3.67484	3.65397	1.37691
PRR14	ESCO1|KIAA1911	3.6552	3.65389	1.7649
RARS	AK025339	3.6552	3.65323	1.7649
LGALS3	SLTM|DKFZp762G052	3.67484	3.65262	1.37691
PSMB1	RHOT2|MIRO-2	3.6552	3.6526	1.7649
HNRNPH1|DKFZp686A15170	DYNC1H1|KIAA0325	3.67484	3.6518	1.37691
CREBL1	AHNAK	3.674	3.64991	2.29295
HSPA8|NR_001453|HSC54	GALNT1	3.674	3.64917	2.29295
PXN	DKFZp434P072|RBM10	3.64633	3.6447	2.31034
UBE3B	C20orf149	3.64633	3.64429	2.31034
CNNM3	IGF1R	3.72065	3.64372	1.11283
EVI1|MDS1	IGF1R	3.72065	3.64372	1.11283
GNA12	IGF1R	3.72065	3.64372	1.11283
TAF2	IGF1R	3.72065	3.64372	1.11283
IGF1R	UBN1	3.72065	3.64372	1.11283
IGF1R	E2F4	3.72065	3.64372	1.11283
IGF1R	GABARAPL2|FLC3A	3.72065	3.64372	1.11283
IGF1R	CYB561	3.72065	3.64372	1.11283
IGF1R	MBOAT7	3.72065	3.64372	1.11283
IGF1R	KIAA1637|NCOA5	3.72065	3.64372	1.11283
IGF1R	SLC37A1	3.72065	3.64372	1.11283
RBM15B	IGF1R	3.72065	3.64372	1.11283
APBB2	IGF1R	3.72065	3.64372	1.11283
TARS	IGF1R	3.72065	3.64372	1.11283
FAM83B	IGF1R	3.72065	3.64372	1.11283
HVPS41|VPS41	IGF1R	3.72065	3.64372	1.11283
RBPMS	IGF1R	3.72065	3.64372	1.11283
CLTA	IGF1R	3.72065	3.64372	1.11283
CD63	DICER1|KIAA0928|DKFZp434A0427	3.64633	3.63904	2.31034
EVL|AX747103|RNB6	MYO1C	3.67484	3.63664	1.37691
EVL|AX747103|RNB6	PTTG1IP	3.67484	3.63664	1.37691
CUX1|Nbla10317	EVL|AX747103|RNB6	3.67484	3.63664	1.37691
AK124079	EVL|AX747103|RNB6	3.67484	3.63664	1.37691
EVL|AX747103|RNB6	SPG11|KIAA1840	3.67484	3.63664	1.37691
EVL|AX747103|RNB6	PPL	3.67484	3.63664	1.37691
EVL|AX747103|RNB6	CENPT	3.67484	3.63664	1.37691
ERBB4	EVL|AX747103|RNB6	3.67484	3.63664	1.37691
NPNT	EVL|AX747103|RNB6	3.67484	3.63664	1.37691
HSP90AA1|HSPCA	PRKCSH	3.67484	3.63512	1.37691
ARHGEF5	HSP90AA1|HSPCA	3.67484	3.63512	1.37691
ZNF510	ZNF782	3.72428	3.63077	1.45603
KIRREL	ZNF217	3.62298	3.62298	3.28909
KCNT1|KIAA1422	NR_002819|DKFZp686B0790	3.674	3.62218	2.29295
GSTM3	FAM59A	3.62298	3.62197	3.28909
NADK|FLJ13052	AX746541	3.62298	3.62166	3.28909
FLJ41603	NELF	3.61469	3.61416	1.51855
MAST4|KIAA0303|BC080587	SLC7A2	3.61469	3.6125	1.51855
RNF130	SEMA3C	3.61469	3.61136	1.51855
CDH1	MACROD2	3.6552	3.60959	1.7649
NUCKS1	TP53I11|PIG11	3.62298	3.60841	3.28909
SCN4A	SLC39A6	3.59777	3.59777	3.11623
LPCAT1	C6orf97	3.61469	3.59613	1.51855
RHOBTB3|KIAA0878	C6orf97	3.61469	3.59351	1.51855
VAMP8	VAMP5	3.67363	3.59347	2.194
STC2	AK026768	3.61469	3.59329	1.51855
CSDE1|KIAA0885	FSTL5	3.62298	3.58535	3.28909
NRCAM	FAM129C|FLJ00140	3.5791	3.57909	1.76491
KIAA1440|INTS1	ARHGEF18	3.5791	3.57852	1.76491
APOB	TMEM147	3.5791	3.57818	1.76491
RNF144B	SF3A2	3.5791	3.57815	1.76491
PEG10	NUCB1	3.5791	3.57603	1.76491
DCTN1	AP3D1	3.5791	3.57585	1.76491
GNB2L1|NR_002592	SHPRH|KIAA2023	3.61469	3.56604	1.51855
KIAA1890|CSMD1	CR625898|RBMX	3.54181	3.5418	1.38271
C6orf97	SLC6A14	3.54406	3.54127	1.61083
STAU2	GATA3	3.54181	3.54059	1.38271
EPPK1	CAMSAP1	3.54181	3.54036	1.38271
HIST1H2BK	FAM49B|BM009	3.54181	3.5402	1.38271
OSGIN2	DDX5	3.54181	3.53869	1.38271
ERLIN2	DDX5	3.54181	3.53835	1.38271
DERL1	GATA3	3.54181	3.53706	1.38271
KIAA1324	PTK2|DKFZp666O0110	3.54181	3.53691	1.38271
CTNNA1	CA2	3.54181	3.53618	1.38271
EEF1D	CLTC	3.54181	3.53335	1.38271
EIF3H	ATXN3L	3.54181	3.53278	1.38271
EIF4G1|EIF4G1 variant protein	GRINA	3.54181	3.52916	1.38271
EIF3E	TFF1	3.54181	3.5282	1.38271
DSP	EIF3E	3.54181	3.5282	1.38271
MAL2	NR2F2	3.54181	3.52677	1.38271
XRN2|DKFZp434M182	DDX17	3.52791	3.52342	1.59461
STRN4	RAP2C	3.52257	3.51863	1.05876
PSMD6	UBE2V1|TMEM189-UBE2V1|TMEM189	3.52791	3.51577	1.59461
HNRNPUL2	DLAT	3.89012	3.49295	2.42783
SLC7A2	PSMA1	3.54181	3.49171	1.38271
IRF6	EIF3E	3.47806	3.47786	3.15752
NBPF3	ASCC3L1|KIAA0788	3.47806	3.4778	3.15752
CDC73	ONECUT2	3.47806	3.47756	3.15752
CASZ1|AK022285	SF3B14	3.47806	3.47747	3.15752
SPEN	IGFBP4	3.47806	3.47553	3.15752
HIPK1	LOC374569	3.47806	3.46696	3.15752
HIPK1	ATAD2B|KIAA1240	3.47806	3.46696	3.15752
HIPK1	TET2	3.47806	3.46696	3.15752
RARS	SULF2|RP5-1049G16.1	3.52791	3.46427	1.59461
C3orf57	ROM1	3.45788	3.45787	2.15807
LOC91893	FXYD3	3.45788	3.45785	2.15807
TRPT1	ASXL3	3.45788	3.4575	2.15807
LIMS1|LIMS3	AK023465|BC094740|AK310464|AK023300	3.45753	3.45732	2.06494
PTPRJ	NOMO2	3.45788	3.45665	2.15807
SNX17|EphB1	DNMT3B	3.45753	3.45547	2.06494
DDX60L|DKFZp781D1175	CR607557	3.45788	3.44934	2.15807
IGFBP5	MTMR3	3.45753	3.44764	2.06494
ZNF300	KIAA0088|GANAB	3.45788	3.44676	2.15807
SOX4	SYTL2|KIAA1597	3.45788	3.44351	2.15807
C6orf97	PRSS23|ZSIG13	3.45788	3.4412	2.15807
TMEM74	PRSS23|ZSIG13	3.45788	3.4412	2.15807
DNAJC13|KIAA0678	R3HDM2|KIAA1002	3.41843	3.41574	2.16595
NAP1L1	DDX5	3.41843	3.41403	2.16595
NBEAL2|KIAA0540	IDH3G	3.41506	3.41138	1.77797
CD9	ITGB4	3.41843	3.40911	2.16595
GSN	CD9	3.41843	3.40911	2.16595
GREB1	ZNF182	3.45753	3.40328	2.06494
BC068605|LOC442421	CDK2AP2|DOC-1R	3.38571	3.38568	1.32367
KIAA1608|DENND1A	DBX|DDX3X	3.38571	3.38447	1.32367
SH3PXD2A	JUP	3.38239	3.38219	1.26885
RHOBTB3|KIAA0878	TAF5	3.38239	3.38214	1.26885
C9orf58|DKFZp761J191|IBA2	FAM120C	3.38571	3.38207	1.32367
PLXDC2|TEM7R	EEF2	3.38239	3.38149	1.26885
OPTN	EEF2	3.38239	3.38148	1.26885
HNRNPH3|HNRPH3	DDX5	3.38239	3.38146	1.26885
MASTL	PAK7	3.38239	3.38122	1.26885
C3orf57	TXN|TXN delta 3|D28376	3.38571	3.38082	1.32367
WDR34	TFF1	3.38571	3.3808	1.32367
PHYHD1|NUP188	IGSF1	3.38571	3.38072	1.32367
HDLBP	PPP3CB	3.38239	3.38067	1.26885
TACC2	C17orf45	3.38239	3.38049	1.26885
C10orf119|AK001928	TUBD1	3.38239	3.38035	1.26885
C3orf57	2011-03-05	3.38239	3.38031	1.26885
DHX29	RET	3.38239	3.38006	1.26885
RBM17	SLC39A6	3.38239	3.3798	1.26885
CCNY	SF1	3.38239	3.37972	1.26885
TUBGCP2	NCOA3|BC036778	3.38239	3.37972	1.26885
SLC44A1	AARS	3.38571	3.37883	1.32367
WDR38	PFKP	3.38239	3.37736	1.26885
AGR2	NT5C2	3.38239	3.3773	1.26885
KIF5B	DDX42|DKFZp586A0419	3.38239	3.37614	1.26885
C10orf18	IGF1R	3.38239	3.3756	1.26885
ZFP36L2	PKD1L3	3.37403	3.37403	1.62913
GPR114	PAK4	3.37403	3.37399	1.62913
SULT1A1	VAPB|VAP-B	3.37403	3.37391	1.62913
ATP5C1	TFF1	3.38239	3.37324	1.26885
C3orf57	GBL	3.37403	3.37314	1.62913
WWOX	DDX5	3.37403	3.37311	1.62913
STX4	CACNA1I	3.37403	3.37305	1.62913
FANCA	FAAH2	3.37403	3.37284	1.62913
CDGAP	KRT18	3.41843	3.37252	2.16595
CMIP	SYMPK	3.37403	3.37181	1.62913
CRAMP1L|KIAA1426	WDR62	3.37403	3.37176	1.62913
VCP	KIAA0100|BCOX	3.38571	3.37168	1.32367
COBRA1	NET1	3.38239	3.37006	1.26885
LITAF|SIMPLE	MLLT1	3.37403	3.36952	1.62913
DLG5|KIAA0583	MED13|KIAA0593	3.38239	3.36905	1.26885
YWHAZ	DLG5|KIAA0583	3.38239	3.36905	1.26885
DLG5|KIAA0583	FUS|FUS/ATF-1|TLS/FUS-ERG	3.38239	3.36905	1.26885
C3orf57	PTDSS1	3.41506	3.36814	1.77797
KIAA1007|CNOT1	KLK11	3.37403	3.36746	1.62913
KIAA1007|CNOT1	PTTG1IP	3.37403	3.36746	1.62913
KCND2	DENND4C	3.36716	3.36715	1.53503
FUS|FUS/ATF-1|TLS/FUS-ERG	CELSR1	3.37403	3.36631	1.62913
PLOD3	PUF60	3.36716	3.36563	1.53503
NDUFA10	EMP2	3.37403	3.36542	1.62913
FER1L3|KIAA1207	OGT|DKFZp564A126	3.38239	3.36356	1.26885
FER1L3|KIAA1207	TSC22D1	3.38239	3.36356	1.26885
FER1L3|KIAA1207	RICH2|DKFZp434B034	3.38239	3.36356	1.26885
FER1L3|KIAA1207	LLGL2	3.38239	3.36356	1.26885
FER1L3|KIAA1207	PRPF6	3.38239	3.36356	1.26885
PTAR1	FER1L3|KIAA1207	3.38239	3.36356	1.26885
C6orf97	GFRA1	3.38239	3.3621	1.26885
C6orf211	GFRA1	3.38239	3.3621	1.26885
GFRA1	ATP5B	3.38239	3.3621	1.26885
GFRA1	MBTD1	3.38239	3.3621	1.26885
GFRA1	CD63	3.38239	3.3621	1.26885
GFRA1	SLC25A39	3.38239	3.3621	1.26885
SEC63	GFRA1	3.38239	3.3621	1.26885
PSAP	TMEM30B	3.38239	3.36025	1.26885
PSAP	INO80C	3.38239	3.36025	1.26885
PTPN7	RARS	3.33314	3.33313	3.02596
TSSK3	EEF2	3.33314	3.33312	3.02596
COPS6	CDH1	3.37403	3.33193	1.62913
M34429|BC041065|M34428|NR_003367	CDH1	3.37403	3.33193	1.62913
CPSF4	CDH1	3.37403	3.33193	1.62913
COG5	CDH1	3.37403	3.33193	1.62913
MKLN1|DKFZp686K2366|AK057978	CDH1	3.37403	3.33193	1.62913
MGC48628|KIAA1680	ACTG1	3.43424	3.32067	2.97459
MLPH	MBOAT7	3.32345	3.32024	1.63885
ESR1|FAS/ER	ILF3	3.32345	3.31874	1.63885
RFPL4B	SPINT2|kop	3.32345	3.31222	1.63885
C6orf97	HNRNPUL1|E1B-AP5	3.32345	3.31162	1.63885
TRIM28	SHANK3	3.32345	3.31092	1.63885
GATA3	C11orf80	3.38239	3.31039	1.26885
GATA3	PRKCA	3.38239	3.31039	1.26885
GATA3	ZDHHC20	3.38239	3.31039	1.26885
GATA3	RFWD3	3.38239	3.31039	1.26885
GATA3	SAE1|AOS1	3.38239	3.31039	1.26885
GATA3	LARGE|KIAA0609	3.38239	3.31039	1.26885
COG5	GATA3	3.38239	3.31039	1.26885
GATA3	DMKN|UNQ729	3.38239	3.31039	1.26885
GATA3	FAM110A|F10	3.38239	3.31039	1.26885
GATA3	BCORL1	3.38239	3.31039	1.26885
GATA3	SSR4	3.38239	3.31039	1.26885
DKFZp564K0164|PDHB	GATA3	3.38239	3.31039	1.26885
CLTB	HSPB1|HSP27	3.31347	3.3099	1.392
STXBP6|DKFZp761M1816	CLPTM1	3.30735	3.30735	1.23922
PRKD1	SREBF1|SREBP-1a (delta)	3.30735	3.30723	1.23922
DDHD1|KIAA1705	SLC39A6	3.30735	3.30651	1.23922
NDUFB9	EAPP	3.30735	3.30615	1.23922
SGPP1	DDX5	3.30735	3.30609	1.23922
STC2	HOMEZ|FLJ00089	3.30735	3.30504	1.23922
C14orf133	SULF2|RP5-1049G16.1	3.30735	3.30483	1.23922
ERH	SULF2|RP5-1049G16.1	3.30735	3.30482	1.23922
C14orf166	SLC7A5	3.30735	3.30442	1.23922
MYO6|KIAA0389	TC2N	3.30735	3.30415	1.23922
SPOPL	CRIP2	3.30735	3.30406	1.23922
ZFAND3	SCD	3.38239	3.30379	1.26885
SCD	LYK5|DKFZp667F1913	3.38239	3.30379	1.26885
SCD	CPNE1|HRIHFB2091|KIAA0765	3.38239	3.30379	1.26885
KTN1	ELP2	3.30735	3.30364	1.23922
YLPM1|FLJ00353	SULF2|RP5-1049G16.1	3.30735	3.30293	1.23922
LRSAM1|UNQ6496	YLPM1|FLJ00353	3.30735	3.30293	1.23922
NRCAM	MTA1	3.30735	3.30226	1.23922
GLRX	PSMB5	3.30735	3.30152	1.23922
SIPA1L1	DSCAM	3.30735	3.30093	1.23922
APEX1	TMEM49|DJ087819	3.30735	3.30056	1.23922
TMSB10	PAPOLA	3.30735	3.29982	1.23922
AKT1	DSCAM	3.30735	3.29762	1.23922
MCCC2|mccb	FOXA1	3.30735	3.29633	1.23922
RHOBTB3|KIAA0878	C6orf48	3.31347	3.29405	1.392
CLDN3	LIMK1	4.28547	3.29281	1.95367
CANX	RNF32|FKSG33	3.31347	3.29251	1.392
CANX	PTPRK	3.31347	3.29251	1.392
UGDH	LGALS3	3.30735	3.28736	1.23922
LGALS3	HNRNPH2	3.30735	3.28736	1.23922
TAF7	LGALS3	3.30735	3.28736	1.23922
DYNC1H1|KIAA0325	KDELR1	3.30735	3.28662	1.23922
EVL|AX747103|RNB6	U66047|BC032484|AK126415|AK054813	3.30735	3.27298	1.23922
EVL|AX747103|RNB6	SLC24A3	3.30735	3.27298	1.23922
MSI2|BX647282	MYO18B|bk125H2.1	3.2707	3.26954	2.83294
GNB2L1|NR_002592	SH3GLB2	3.31347	3.26887	1.392
TLR9|TWF2	APPBP2|PAT1	3.2707	3.25929	2.83294
DKFZp434A128|CCDC39	DDX5	3.2707	3.25692	2.83294
TRIM27	AZIN1	3.24873	3.24715	1.47659
C6orf97	KIAA0896|UBR5	3.24873	3.24616	1.47659
C6orf97	OGT|DKFZp564A126	3.24873	3.24616	1.47659
C6orf141	TMEM64	3.24873	3.24611	1.47659
B3GAT3	KRT8	3.24176	3.24132	2.02319
CKAP5	SMARCC2	3.24176	3.23697	2.02319
NAPRT1	TGM3	3.20719	3.20718	1.44965
TASP1	ZBTB33	3.20719	3.20683	1.44965
AK123388	TFF1	3.20719	3.20637	1.44965
C20orf43	ZNF295	3.20719	3.20618	1.44965
GNB2L1|NR_002592	ZHX3	3.20719	3.20502	1.44965
SLC24A3	FLNA	3.20719	3.20403	1.44965
LARP1	SLC24A3	3.20719	3.20403	1.44965
MCM4	ZNF512B	3.20719	3.20224	1.44965
DSTN	TFF1	3.20719	3.20105	1.44965
PTPN1	TFF1	3.20719	3.19982	1.44965
HNRNPH1|DKFZp686A15170	KIAA1335|CHD6|CHD5	3.20719	3.19901	1.44965
EIF4E1B	PRPF6	3.20719	3.19872	1.44965
KIAA1757|SETD5|BC012558	RPN2	3.20719	3.19677	1.44965
C6orf48	RPN2	3.20719	3.19677	1.44965
C3orf57	C12orf59	3.19054	3.19053	2.02155
SEPT2|hNedd5	GPD1	3.19054	3.19053	2.02155
HINT1	PRICKLE1|RILP	3.19054	3.1905	2.02155
NANS	SUOX	3.19054	3.19005	2.02155
KIAA1595|DDX55	PARD6B	3.19054	3.18984	2.02155
CPEB4	C12orf62	3.19054	3.18977	2.02155
EEA1	PACS2	3.19054	3.18963	2.02155
SPRYD3	TMEM49|DJ087819	3.19054	3.18958	2.02155
STAT2	TPT1	3.19054	3.18917	2.02155
CIP29|DNAJC14	ZNF295	3.19054	3.18883	2.02155
TUBA1C	DNAH3	3.19054	3.18857	2.02155
hSF21|MON2	LDOC1	3.19054	3.18845	2.02155
ACTL8	TRAM1	3.18822	3.18821	2.8944
PCTK3	CDH1	3.18822	3.18762	2.8944
DCDC2	C20orf149	3.20719	3.18735	1.44965
SDF4	ZNF512B	3.18822	3.18688	2.8944
C9orf150	EEF1A2	3.20719	3.18663	1.44965
HGSNAT	NR_002819|DKFZp686B0790	3.18763	3.18655	1.24444
C3orf57	WDSOF1	3.18763	3.18604	1.24444
SPEN	HDAC4|KIAA0288	3.18822	3.1859	2.8944
FLJ00183|CCNL2	BRSK2|PEN11B	3.18822	3.18589	2.8944
KIAA0460|RPRD2	NGFRAP1	3.18822	3.18556	2.8944
ZNF664	NR_003061|LILRP2	3.19054	3.18493	2.02155
MLPH	HSP90B1	3.19054	3.18483	2.02155
NECAB1	H3F3B	3.18763	3.18467	1.24444
ACTB|ACTG1	CD63	3.19054	3.18416	2.02155
PCM1	DDX5	3.18763	3.18371	1.24444
NRAS	HDDC2|NS5ATP2	3.18822	3.18346	2.8944
CA2	ARIH1	3.18763	3.18256	1.24444
HSPB1|HSP27	CD9	3.19054	3.18183	2.02155
TMEM70	CD9	3.19054	3.18183	2.02155
ZNF217	DSCAM	3.20719	3.1807	1.44965
EEF1D	GATA3	3.18763	3.18002	1.24444
COX6C|AK128382	PARD6B	3.18763	3.1699	1.24444
TEGT	NRK	3.19054	3.16401	2.02155
SQSTM1	NCOA3|BC036778	3.20719	3.159	1.44965
YWHAZ	KIAA1335|CHD6|CHD5	3.18763	3.15837	1.24444
TM4SF1|AX748328	NELF	3.15236	3.15233	1.6412
FRMD4B|KIAA1013	ACTB|ACTG1	3.15236	3.15228	1.6412
TNK2	UGDH	3.15236	3.15093	1.6412
SLC25A36	ABO	3.15236	3.14949	1.6412
EIF4A2|DKFZp566L241	SULF2|RP5-1049G16.1	3.20719	3.14934	1.44965
APBB2	SULF2|RP5-1049G16.1	3.20719	3.14934	1.44965
SERINC5	SULF2|RP5-1049G16.1	3.20719	3.14934	1.44965
ZMAT2	SULF2|RP5-1049G16.1	3.20719	3.14934	1.44965
MDN1	SULF2|RP5-1049G16.1	3.20719	3.14934	1.44965
LRP11	SULF2|RP5-1049G16.1	3.20719	3.14934	1.44965
PTK2|DKFZp666O0110	SULF2|RP5-1049G16.1	3.20719	3.14934	1.44965
CGGBP1	TBC1D9	3.15236	3.14869	1.6412
GNAI2|WUGSC:H_LUCA15.1	CIZ1	3.15236	3.14698	1.6412
PSMD6	PDZD2|KIAA0300	3.15236	3.13521	1.6412
SFPQ	PABPC1	3.18763	3.13502	1.24444
PABPC1	RCN2	3.18763	3.13502	1.24444
C3orf57	GTF2IRD1|RBAP2	3.15236	3.10905	1.6412
C3orf57	OCIAD1	3.15236	3.10905	1.6412
C3orf57	WFS1	3.15236	3.10905	1.6412
KRT8	SLC24A3	3.19054	3.1077	2.02155
WDR24	KDELR1	3.09286	3.0923	1.49337
TBL3	ANKRD24	3.09286	3.09212	1.49337
CANX	WWOX	3.09286	3.09202	1.49337
GREB1	C16orf72	3.09286	3.09035	1.49337
MAP1LC3B|DKFZp762B153	KRT13	3.09286	3.08886	1.49337
C6orf97	ANKRD11|AX748291	3.09286	3.08787	1.49337
ATXN2L|A2LG	SYTL5	3.09286	3.08655	1.49337
ARL6IP1	SLC39A11	3.09286	3.08498	1.49337
SMRP|ABCC5|MRP5	HIF3A|HIF-3A	3.0678	3.0678	1.51278
GREB1	ZNF382	3.0678	3.06779	1.51278
VCP	PTPRH	3.0678	3.06778	1.51278
ANKZF1	XRCC1	3.0678	3.06698	1.51278
SERINC5	CLTC	3.10717	3.06695	2.69129
MIDN	TFF1	3.0678	3.06597	1.51278
AP3D1	SULF2|RP5-1049G16.1	3.0678	3.06501	1.51278
GPX4	TFF1	3.0678	3.0647	1.51278
LY6E	CIRBP|A18hnRNP	3.0678	3.06355	1.51278
CROT	PRKCSH	3.0678	3.06145	1.51278
AK131347	RAB19	3.06105	3.06101	1.39548
KCNK5	ECH1|HNRNPL|P/OKcl.14	3.0678	3.05929	1.51278
GCS1	SPINT2|kop	3.0678	3.05743	1.51278
LRP11	SLC1A5	3.0678	3.05445	1.51278
KIAA1310	CDH1	3.09286	3.05427	1.49337
DNM1	CDH1	3.09286	3.05427	1.49337
CDH1	EFNB3	3.09286	3.05427	1.49337
ADCY1	POMT1	3.06105	3.04742	1.39548
NOXA1	NR_002819|DKFZp686B0790	3.04714	3.04682	1.1913
C3orf57	ZCCHC6|KIAA1711|DKFZp451K134	3.04714	3.04598	1.1913
UAP1L1	SLC39A6	3.04714	3.04535	1.1913
NPDC1	TFF1	3.04714	3.04363	1.1913
TRIM58	FASN|FASN variant protein	3.0433	3.0433	2.76283
C9orf5	SAE1|AOS1	3.04714	3.0432	1.1913
CR620402|TXNIP	APLP1	3.0433	3.02904	2.76283
AK127087|IARS|DKFZp686L17145|AK057920	KIF18A|OK/SW-cl.108	3.02565	3.02548	1.88831
GREB1	SIGIRR	3.02565	3.02506	1.88831
NDUFS1	EDA	3.02534	3.02353	1.80682
DBI	MASP1	3.02534	3.02333	1.80682
NRSN1	LRP5	3.02565	3.02301	1.88831
BMPR2	POR	3.02534	3.02264	1.80682
SCUBE2	USP9X	3.02565	3.02041	1.88831
CPT1A	AK127207|LAS1L	3.02565	3.0191	1.88831
RBM35A	EIF4G2|AAG1	3.02565	3.01589	1.88831
SYTL2|KIAA1597	DSCAM	3.02565	3.01307	1.88831
HDLBP	C6orf97	3.02534	3.0126	1.80682
ACSL6|KIAA0837	HSP90AB1	3.01224	3.01224	1.26545
ACSL6|KIAA0837	C9orf75	3.01224	3.01224	1.26545
F2R	EIF3E	3.01224	3.0122	1.26545
MGAT1	NR_002819|DKFZp686B0790	3.01224	3.01092	1.26545
ZFYVE16|KIAA0305	MORF4L2	3.01224	3.01063	1.26545
DCTN4	GRINA	3.01224	3.00942	1.26545
LMAN2	TCP1	3.01224	3.00805	1.26545
DIAPH1|HDIA1	RFPL4B	3.01224	3.00802	1.26545
ITK	CCNG1	3.01224	3.0079	1.26545
ERGIC1|KIAA1181	SEMA3C	3.01224	3.0069	1.26545
PCDHGA1|PCDHGA2|PCDHGA3|PCDHGB1|PCDHGA4|PCDHGB2|PCDHGA5|PCDHGB3|PCDHGA6|PCDHGA7|PCDHGA8|PCDHGB4|PCDHGB5|PCDHGA9|PCDHGB6|PCDHGA10|PCDHGB7|PCDHGA11|PCDHGA12|PCDHGC3|PCDHGC4|PCDHGC5|KIAA0588	YWHAZ	3.01224	3.00666	1.26545
C3orf57	FAM13C1	3.00657	3.00657	1.12787
NR_015376	PSMA4	3.00657	3.00657	1.12787
CYP2C18|CYP2C19	PDZD11	3.00657	3.00657	1.12787
COL13A1	NR2F2	3.00657	3.00656	1.12787
FRMPD2	SLC39A6	3.00657	3.00656	1.12787
TMEM64	TLX1	3.00657	3.00656	1.12787
ADAMTS14	TRIM37	3.00657	3.00655	1.12787
TMEM20|BC036382	SFRS6	3.00657	3.00647	1.12787
KCNMA1|SAKCA	SEC11A	3.00657	3.00647	1.12787
CNNM1	TMEM194A	3.00657	3.00624	1.12787
C3orf57	SLC25A16	3.00657	3.00619	1.12787
ZNF248	DDX5	3.00657	3.00578	1.12787
OPTN	SCAMP5	3.00657	3.00576	1.12787
CNNM2	MED13|KIAA0593	3.00657	3.00574	1.12787
NUDT5	NR_002819|DKFZp686B0790	3.00657	3.0057	1.12787
TAF3	C14orf2	3.00657	3.00568	1.12787
KIAA0534|ATRNL1	NCOA3|BC036778	3.00657	3.00558	1.12787
KIAA0534|ATRNL1	EEF2	3.00657	3.00558	1.12787
REEP3	TFF1	3.00657	3.00552	1.12787
C3orf57	REEP3	3.00657	3.00552	1.12787
BLOC1S2	SLC39A6	3.00657	3.00549	1.12787
AK125699|BNIP3	DDX5	3.00657	3.00548	1.12787
NS5ATP3|SLC35F5	KIF11	3.00657	3.00542	1.12787
USP54	IGF1R	3.00657	3.0054	1.12787
MKRN1	PI4K2A|DKFZp761G1923	3.00657	3.00515	1.12787
UPF2	CR607557	3.00657	3.00504	1.12787
HNRNPH1|DKFZp686A15170	EIF3E	3.01224	3.00486	1.26545
SEMA3C	SEC23IP	3.00657	3.00485	1.12787
DKFZp434L0130|ARHGAP12	C19orf21	3.00657	3.00461	1.12787
DKFZp434L0130|ARHGAP12	SLC1A5	3.00657	3.00461	1.12787
C3orf57	TIAL1	3.00657	3.00455	1.12787
VPS26A|VPS26	SULF2|RP5-1049G16.1	3.00657	3.00453	1.12787
DQ574744	FLNA	3.00657	3.00443	1.12787
TOX	ACTG1	3.10717	3.00441	2.69129
CAMLG	ACTG1	3.10717	3.00441	2.69129
GREB1	ABI1	3.00657	3.00441	1.12787
RBM17	CLTC	3.00657	3.00427	1.12787
PARD3	EEF2	3.00657	3.00424	1.12787
PABPC1	C10orf104	3.00657	3.0042	1.12787
TUBGCP2	THBS1	3.00657	3.00419	1.12787
TUBGCP2	BC016019	3.00657	3.00419	1.12787
SAR1A	CALM1	3.00657	3.00416	1.12787
EIF4EBP2	IGF1R	3.00657	3.00408	1.12787
EIF4EBP2	SRRM2	3.00657	3.00408	1.12787
PDCD4	APLP2|CR602481	3.00657	3.00398	1.12787
ANK3|DKFZp566P0524|EF139850	TFF1	3.00657	3.00371	1.12787
DDX21|CR620487	KIAA1335|CHD6|CHD5	3.00657	3.00361	1.12787
TSPAN14	DDX5	3.00657	3.0036	1.12787
ACTR1A	CR607557	3.00657	3.00352	1.12787
AK093390|DIP2C|KIAA0934	LGALS3	3.00657	3.00344	1.12787
NRP1	CDH1	3.00657	3.00329	1.12787
TM9SF3	ELP2	3.00657	3.00296	1.12787
PCDHGA1|PCDHGA2|PCDHGA3|PCDHGB1|PCDHGA4|PCDHGB2|PCDHGA5|PCDHGB3|PCDHGA6|PCDHGA7|PCDHGA8|PCDHGB4|PCDHGB5|PCDHGA9|PCDHGB6|PCDHGA10|PCDHGB7|PCDHGA11|PCDHGA12|PCDHGC3|PCDHGC4|PCDHGC5|KIAA0588	YME1L1|MEG4	3.00657	3.00294	1.12787
BC068543|GBF1	KRT8	3.00657	3.00279	1.12787
NEBL	EIF4G2|AAG1	3.00657	3.00233	1.12787
KIAA1598|AK092331	ACTN4	3.00657	3.00232	1.12787
KIAA1598|AK092331	MED13|KIAA0593	3.00657	3.00232	1.12787
TBC1D9	KIAA1598|AK092331	3.00657	3.00232	1.12787
KIAA1757|SETD5|BC012558	ZMIZ1	3.00657	3.00209	1.12787
NT5C2	HNRNPUL2	3.00657	3.00204	1.12787
IRS1	NT5C2	3.00657	3.00204	1.12787
KIAA1252|SGPL1	SPAG9|KIAA0516	3.00657	3.00174	1.12787
CANX	LARP5	3.00657	3.00156	1.12787
FOXP1|hFKHLB	LARP5	3.00657	3.00156	1.12787
LARP1	SEC24C	3.00657	3.00145	1.12787
ITGB1	CDH1	3.00657	3.00111	1.12787
HK1|HK1-tc	ATP5B	3.00657	3.00106	1.12787
ARHGAP24	HK1|HK1-tc	3.00657	3.00106	1.12787
ALDH1B1	KIF5B	3.00657	3.00101	1.12787
RAPGEF1	KIF5B	3.00657	3.00101	1.12787
PAPSS2	SLC38A2	3.00657	3.00079	1.12787
CCNI	PAPSS2	3.00657	3.00079	1.12787
ZMYND11	ATP5B	3.00657	3.00036	1.12787
ZMYND11	MYO5C	3.00657	3.00036	1.12787
EIF3A	UBXN1|LOC51035	3.00657	2.99998	1.12787
EIF3A	SLC25A5	3.00657	2.99998	1.12787
KIAA0679|MGEA5	BCAS3	3.00657	2.9999	1.12787
RAB7A|RAB7	KIAA0679|MGEA5	3.00657	2.9999	1.12787
SEMA3C	MKI67	3.00657	2.99955	1.12787
BUB3	EVL|AX747103|RNB6	3.00657	2.99951	1.12787
PPIF	NEDD8	3.00657	2.9981	1.12787
MLPH	PPIF	3.00657	2.9981	1.12787
C3orf57	PPIF	3.00657	2.9981	1.12787
ARPC1B|ARC41	PPIF	3.00657	2.9981	1.12787
LPCAT1	FBP1	3.01224	2.99678	1.26545
NET1	SMARCD2	3.00657	2.99561	1.12787
CCNI	NET1	3.00657	2.99561	1.12787
TPD52L1	NET1	3.00657	2.99561	1.12787
CALU	NET1	3.00657	2.99561	1.12787
MCM4	NET1	3.00657	2.99561	1.12787
EEF2	PLCB1	3.0678	2.99504	1.51278
LOC392979	EEF2	3.0678	2.99504	1.51278
DLG5|KIAA0583	AK054655|CUGBP1	3.00657	2.99471	1.12787
DLG5|KIAA0583	ACSBG1	3.00657	2.99471	1.12787
DLG5|KIAA0583	CCDC47	3.00657	2.99471	1.12787
STC2	MYO6|KIAA0389	3.01224	2.99441	1.26545
SIRT5	HNRNPF	3.00657	2.99351	1.12787
FANCC	HNRNPF	3.00657	2.99351	1.12787
CANX	SURF6	3.01224	2.9932	1.26545
FER1L3|KIAA1207	ISCU|NIFUN	3.00657	2.98983	1.12787
FER1L3|KIAA1207	TCF25|KIAA1049|AK095785	3.00657	2.98983	1.12787
FER1L3|KIAA1207	CHD3	3.00657	2.98983	1.12787
FER1L3|KIAA1207	SCAF1	3.00657	2.98983	1.12787
ALG3	FER1L3|KIAA1207	3.00657	2.98983	1.12787
CLU|AAG4	FER1L3|KIAA1207	3.00657	2.98983	1.12787
YWHAG	GFRA1	3.00657	2.98854	1.12787
GFRA1	doc-1|CDK2AP1	3.00657	2.98854	1.12787
GFRA1	BC043582|SPATA13|FLJ00188	3.00657	2.98854	1.12787
GFRA1	PPM1A	3.00657	2.98854	1.12787
GFRA1	BCAS3	3.00657	2.98854	1.12787
GFRA1	BPTF	3.00657	2.98854	1.12787
GFRA1	PSMA7	3.00657	2.98854	1.12787
GOLGB1	GFRA1	3.00657	2.98854	1.12787
PPM1K	GFRA1	3.00657	2.98854	1.12787
PCDHGA1|PCDHGA2|PCDHGA3|PCDHGB1|PCDHGA4|PCDHGB2|PCDHGA5|PCDHGB3|PCDHGA6|PCDHGA7|PCDHGA8|PCDHGB4|PCDHGB5|PCDHGA9|PCDHGB6|PCDHGA10|PCDHGB7|PCDHGA11|PCDHGA12|PCDHGC3|PCDHGC4|PCDHGC5|KIAA0588	GFRA1	3.00657	2.98854	1.12787
DDR1|DDR1 variant protein	GFRA1	3.00657	2.98854	1.12787
RAB7A|RAB7	PSAP	3.00657	2.98689	1.12787
PSAP	QSER1	3.00657	2.98689	1.12787
PSAP	ARF3	3.00657	2.98689	1.12787
PSAP	TPCN1	3.00657	2.98689	1.12787
PSAP	ITM2B	3.00657	2.98689	1.12787
PSAP	CAPNS1	3.00657	2.98689	1.12787
GREB1	CHMP4B	3.02534	2.97787	1.80682
GREB1	PCCB	3.02534	2.97787	1.80682
GPR19	AK096388	2.96264	2.96232	1.87715
ORAI1	YWHAB	2.96264	2.96219	1.87715
ERC1	GRN|L01117	2.96264	2.96205	1.87715
PTMS	SULF2|RP5-1049G16.1	2.96264	2.96135	1.87715
COMMD5	TRAFD1	2.96264	2.96042	1.87715
MLPH	KIAA0614|C12orf51	2.96264	2.96024	1.87715
GCN1L1	CMIP	2.96264	2.95853	1.87715
HNRNPH1|DKFZp686A15170	CD63	2.96264	2.95672	1.87715
VIP	DPP7	2.95339	2.95339	1.34236
HLA-DOA	DPM2	2.95339	2.95338	1.34236
TRIM27	HMBOX1	2.95339	2.95195	1.34236
C6orf97	ADCY1	2.95339	2.95106	1.34236
MYO6|KIAA0389	OCRL	2.95339	2.94842	1.34236
TSPYL1	KRBA1|KIAA1862	2.95339	2.94834	1.34236
CDKN1A	PSMB7	2.95339	2.94726	1.34236
TXNDC5	E2F1	2.95339	2.94659	1.34236
C3orf57	IGF2BP1	2.94363	2.94361	2.54965
ZNF830	ILF3	2.94363	2.94353	2.54965
ESR1|FAS/ER	CCND1	2.95339	2.9432	1.34236
CASC3	FCAR	2.94363	2.94272	2.54965
UGCG	CBX2	2.94363	2.94257	2.54965
GATA3	FAM168A|TCRP1	3.00657	2.94256	1.12787
GATA3	DAZAP1	3.00657	2.94256	1.12787
CASP2	GATA3	3.00657	2.94256	1.12787
GATA3	MAN2A2	3.00657	2.94256	1.12787
TBL1XR1|TBLR1	GATA3	3.00657	2.94256	1.12787
KIAA0686|GPR98|VLGR1	GATA3	3.00657	2.94256	1.12787
KIAA1432|BC041044	GATA3	3.00657	2.94256	1.12787
C9orf3|APO	GATA3	3.00657	2.94256	1.12787
ZER1	GATA3	3.00657	2.94256	1.12787
GATA3	HSPC152	3.00657	2.94256	1.12787
GATA3	POLA2	3.00657	2.94256	1.12787
GATA3	STK38L|KIAA0965	3.00657	2.94256	1.12787
GATA3	ISG20	3.00657	2.94256	1.12787
GATA3	POLR3E	3.00657	2.94256	1.12787
GATA3	USP31|KIAA1203	3.00657	2.94256	1.12787
GATA3	CDK10	3.00657	2.94256	1.12787
GATA3	SPIRE2	3.00657	2.94256	1.12787
GATA3	GALNT1	3.00657	2.94256	1.12787
GATA3	C18orf25	3.00657	2.94256	1.12787
GATA3	PHLPP	3.00657	2.94256	1.12787
GATA3	MKKS	3.00657	2.94256	1.12787
GATA3	C20orf74|KIAA1272	3.00657	2.94256	1.12787
GATA3	LDOC1	3.00657	2.94256	1.12787
DDX18	GATA3	3.00657	2.94256	1.12787
LYPD6|DKFZp761B0317	GATA3	3.00657	2.94256	1.12787
EIF4E2	GATA3	3.00657	2.94256	1.12787
THRB	GATA3	3.00657	2.94256	1.12787
ITGB5|AX747081	GATA3	3.00657	2.94256	1.12787
WFS1	GATA3	3.00657	2.94256	1.12787
MGC21874	GATA3	3.00657	2.94256	1.12787
PAPSS1	GATA3	3.00657	2.94256	1.12787
FBXO38	GATA3	3.00657	2.94256	1.12787
TTRAP	GATA3	3.00657	2.94256	1.12787
TMEM63B|DKFZp547K152|DKFZp434P0531	GATA3	3.00657	2.94256	1.12787
HDDC2|NS5ATP2	GATA3	3.00657	2.94256	1.12787
ARPC1B|ARC41	GATA3	3.00657	2.94256	1.12787
RIPK2	GATA3	3.00657	2.94256	1.12787
AK124079	GATA3	3.00657	2.94256	1.12787
UGCG	GATA3	3.00657	2.94256	1.12787
BCAS3	NCOA3|BC036778	2.94363	2.94221	2.54965
REM2	EEF2	2.93987	2.93982	1.10153
CSMD3|KIAA1894	GPX2	2.93987	2.93975	1.10153
CELSR2	ARG2	2.93987	2.93968	1.10153
CYB561	ZNF473	2.94363	2.93965	2.54965
HNRPK|HNRNPK	NOVA1	2.93987	2.93962	1.10153
CIDEB	DPP9	2.93987	2.93955	1.10153
PAX9|Pax9	BCL2L1	2.93987	2.93949	1.10153
IMPDH2|BC009321	UGPP|NUDT14	2.93987	2.93948	1.10153
VASH1	C1QBP	2.93987	2.93945	1.10153
MAP3K9	SLC44A2|DKFZp666A071	2.93987	2.93931	1.10153
DLGAP5|DLG7	EEF2	2.93987	2.93923	1.10153
ATXN3|MJD	ZCCHC14	2.93987	2.93904	1.10153
WDHD1	TFF1	2.93987	2.93903	1.10153
CR614220	PPM1D	2.93987	2.93894	1.10153
COX16	TFF1	2.93987	2.93894	1.10153
ATP6V1D	ACTN4	2.93987	2.93886	1.10153
NR_023921|NR_023924|NR_023923|NR_023922	SLC39A6	2.93987	2.9387	1.10153
TMED8	DDX5	2.93987	2.93868	1.10153
TMED8	ACTG1	2.93987	2.93868	1.10153
NCKAP1	TMED8	2.93987	2.93868	1.10153
COPS6	TMED8	2.93987	2.93868	1.10153
RAB11FIP1|RCP	FLVCR2	2.93987	2.93842	1.10153
CDCA4	TSHZ3	2.93987	2.93836	1.10153
FAM179B|KIAA0423	THBS1	2.93987	2.93833	1.10153
NAG	FAM179B|KIAA0423	2.93987	2.93833	1.10153
GNPNAT1	EEF2	2.93987	2.93833	1.10153
CLDN3	SOS2	2.93987	2.93827	1.10153
KIAA1429	SOS2	2.93987	2.93827	1.10153
POLR2J	KIAA0329	2.93987	2.93827	1.10153
FKBP3	FUS|FUS/ATF-1|TLS/FUS-ERG	2.93987	2.93806	1.10153
PGD	TEGT	2.96264	2.93801	1.87715
ACSL6|KIAA0837	NFKBIA	2.93987	2.93799	1.10153
ALCAM	PPP2R5E	2.93987	2.93797	1.10153
EXOC5	SRRM2	2.93987	2.93797	1.10153
C3orf57	HOMEZ|FLJ00089	2.93987	2.93781	1.10153
MTHFD1	NCOA3|BC036778	2.93987	2.93774	1.10153
ESR1|FAS/ER	C14orf1|DKFZp564H0664	2.93987	2.93774	1.10153
TBC1D14	SMARCD2	2.94363	2.93772	2.54965
YWHAZ	C14orf133	2.93987	2.93762	1.10153
ZBTB1	ACTG1	2.93987	2.93745	1.10153
C14orf166	TFF1	2.93987	2.93726	1.10153
KIAA1737	CLTC	2.93987	2.93723	1.10153
GMPR2	TFF1	2.93987	2.93714	1.10153
KLC1|KNS2|AK097119	DDX17	2.93987	2.93713	1.10153
PSMD6	KLC1|KNS2|AK097119	2.93987	2.93713	1.10153
NRCAM	KLC1|KNS2|AK097119	2.93987	2.93713	1.10153
TC2N	CDH1	2.93987	2.93702	1.10153
IPO4	SULF2|RP5-1049G16.1	2.93987	2.93697	1.10153
UBR7	SRCAP	2.93987	2.93696	1.10153
ATG2B	THOC2	2.93987	2.93693	1.10153
CNBP	C14orf4	2.93987	2.93682	1.10153
PNN	NHERF|SLC9A3R1	2.93987	2.93679	1.10153
KIAA0284	RPN2	2.93987	2.93677	1.10153
VPS24|CGI149	KIAA0284	2.93987	2.93677	1.10153
M34429|BC041065|M34428|NR_003367	SCD	3.00657	2.9367	1.12787
SCD	RRM1	3.00657	2.9367	1.12787
SCD	SRGAP1	3.00657	2.9367	1.12787
SCD	HRMT1L2|PRMT1	3.00657	2.9367	1.12787
SCD	KIAA0693|SS18L1	3.00657	2.9367	1.12787
DAAM1|KIAA0666	TCF25|KIAA1049|AK095785	2.93987	2.93668	1.10153
STC2	DAAM1|KIAA0666	2.93987	2.93668	1.10153
SEMA3C	DAAM1|KIAA0666	2.93987	2.93668	1.10153
BC051442|PPP2R5C	HUWE1|KIAA0312	2.93987	2.93666	1.10153
XRCC5	BC051442|PPP2R5C	2.93987	2.93666	1.10153
HNRNPA2B1	BC051442|PPP2R5C	2.93987	2.93666	1.10153
CD164	CHURC1	2.93987	2.93643	1.10153
YWHAG	SPTLC2	2.93987	2.93639	1.10153
NPC2	TFF1	2.93987	2.93628	1.10153
IGFBP5	PACS2	2.93987	2.93621	1.10153
TMEM30B	HNRNPUL1|E1B-AP5	2.93987	2.93604	1.10153
YWHAE	ELAVL3	2.94363	2.93603	2.54965
RAB7A|RAB7	RCOR1	2.93987	2.93582	1.10153
SLC44A1	SLC25A29	2.93987	2.93554	1.10153
SLC25A29	SRRM2	2.93987	2.93554	1.10153
SLC25A29	KIAA0611|ATP9A	2.93987	2.93554	1.10153
DSP	SLC25A29	2.93987	2.93554	1.10153
ACTB|ACTG1	SLC25A29	2.93987	2.93554	1.10153
YY1	TFF1	2.93987	2.93545	1.10153
PSME1|AK307150	ACTG1	2.93987	2.93522	1.10153
TMEM64	UNQ714|SLC39A9|BC062762	2.93987	2.93515	1.10153
CTNNA1	MAPK1IP1L	2.93987	2.9351	1.10153
SEL1L	SLC1A5	2.93987	2.93499	1.10153
PSMB5	tom1-like|TOM1L1	2.93987	2.93468	1.10153
CHD8	PFDN4	2.93987	2.93421	1.10153
TBC1D9	SIPA1L1	2.93987	2.93416	1.10153
FUT8	MED13|KIAA0593	2.93987	2.93406	1.10153
FUT8	ADNP	2.93987	2.93406	1.10153
KIAA0670|ACIN1	ATRX	2.93987	2.93385	1.10153
KIAA0241	KIAA0670|ACIN1	2.93987	2.93385	1.10153
SUPT16H	KIAA0611|ATP9A	2.93987	2.93335	1.10153
PAPOLA	NR2F2	2.93987	2.93317	1.10153
DES	SFRS5	2.93987	2.93283	1.10153
HNRNPC|HNRPC	TRIM37	2.93987	2.93208	1.10153
SF3B1	SYNE2|DKFZp686J1895|KIAA1011	2.93987	2.93157	1.10153
SEPT2|hNedd5	SYNE2|DKFZp686J1895|KIAA1011	2.93987	2.93157	1.10153
LPCAT1	CDC42BPB	2.93987	2.93131	1.10153
HNRNPH1|DKFZp686A15170	AKT1	2.93987	2.93122	1.10153
DKFZp434I0812|RDX	FOS	2.93987	2.93076	1.10153
FOS	USP9X	2.93987	2.93076	1.10153
KRT19	ZNF396	2.94363	2.93059	2.54965
FOXA1	BC016019	2.93987	2.93007	1.10153
FYB	FOXA1	2.93987	2.93007	1.10153
STC2	FOXA1	2.93987	2.93007	1.10153
RPN1	ACTN1	2.93987	2.93001	1.10153
ESR1|FAS/ER	ACTN1	2.93987	2.93001	1.10153
hCPE-R|CLDN4	ACTN1	2.93987	2.93001	1.10153
UBAP2|NR_003690	ACTN1	2.93987	2.93001	1.10153
AHI1	H3F3B	2.94363	2.92984	2.54965
HIF1A	PFN1	2.93987	2.92679	1.10153
HIF1A	CCDC40|KIAA1640	2.93987	2.92679	1.10153
PTMA	HIF1A	2.93987	2.92679	1.10153
RBM35A	HIF1A	2.93987	2.92679	1.10153
CALM1	BCAS3	2.93987	2.92598	1.10153
SH3GLB2	CALM1	2.93987	2.92598	1.10153
AP2M1	TMED10|DKFZp451D084	2.93987	2.92579	1.10153
TMED10|DKFZp451D084	LLGL2	2.93987	2.92579	1.10153
SERPINA3|GIG24	C16orf63|PHSECRG2	2.93987	2.92317	1.10153
SERPINA3|GIG24	ARSH	2.93987	2.92317	1.10153
KIAA1833	LGALS3	2.93987	2.9221	1.10153
ORC2L	LGALS3	2.93987	2.9221	1.10153
DDR1|DDR1 variant protein	LGALS3	2.93987	2.9221	1.10153
SLC3A2	LGALS3	2.93987	2.9221	1.10153
LGALS3	SMG1|KIAA0421	2.93987	2.9221	1.10153
LGALS3	POLR2A	2.93987	2.9221	1.10153
LGALS3	ACLY	2.93987	2.9221	1.10153
LGALS3	HNRNPUL1|E1B-AP5	2.93987	2.9221	1.10153
LGALS3	HM13|NR_003677	2.93987	2.9221	1.10153
LGALS3	PTPN1	2.93987	2.9221	1.10153
LGALS3	RAB22A	2.93987	2.9221	1.10153
LGALS3	TPD52L2|OK/SW-cl.69	2.93987	2.9221	1.10153
LGALS3	OGT|DKFZp564A126	2.93987	2.9221	1.10153
LGALS3	PLXNA3	2.93987	2.9221	1.10153
RAF1	LGALS3	2.93987	2.9221	1.10153
NUP210|FLJ00172	LGALS3	2.93987	2.9221	1.10153
FAM44A	LGALS3	2.93987	2.9221	1.10153
CCNI	LGALS3	2.93987	2.9221	1.10153
ARFIP1	LGALS3	2.93987	2.9221	1.10153
LPCAT1	LGALS3	2.93987	2.9221	1.10153
TARS	LGALS3	2.93987	2.9221	1.10153
LRRC16A	LGALS3	2.93987	2.9221	1.10153
TMED4	LGALS3	2.93987	2.9221	1.10153
SH3GLB2	LGALS3	2.93987	2.9221	1.10153
AL049935|FNBP1	LGALS3	2.93987	2.9221	1.10153
DYNC1H1|KIAA0325	U2AF2	2.93987	2.92144	1.10153
DYNC1H1|KIAA0325	BCAS1	2.93987	2.92144	1.10153
HSPA9	DYNC1H1|KIAA0325	2.93987	2.92144	1.10153
ARCN1	EVL|AX747103|RNB6	2.93987	2.90931	1.10153
EVL|AX747103|RNB6	KIAA0856|DMXL2	2.93987	2.90931	1.10153
EVL|AX747103|RNB6	YWHAB	2.93987	2.90931	1.10153
RBM14|RBM4|RBM14/RBM4 fusion	EVL|AX747103|RNB6	2.93987	2.90931	1.10153
EVL|AX747103|RNB6	PARP6|DKFZp566D244	2.93987	2.90931	1.10153
EVL|AX747103|RNB6	ATP6V0D1	2.93987	2.90931	1.10153
EVL|AX747103|RNB6	FXYD3	2.93987	2.90931	1.10153
EVL|AX747103|RNB6	XRN2|DKFZp434M182	2.93987	2.90931	1.10153
EVL|AX747103|RNB6	SSR4	2.93987	2.90931	1.10153
EPM2AIP1	EVL|AX747103|RNB6	2.93987	2.90931	1.10153
NDFIP1	EVL|AX747103|RNB6	2.93987	2.90931	1.10153
HSP90AA1|HSPCA	BCAS3	2.93987	2.90809	1.10153
HSP90AA1|HSPCA	ZC3H18|FLJ00419	2.93987	2.90809	1.10153
HSP90AA1|HSPCA	PDXK	2.93987	2.90809	1.10153
TMEM125	KRT18	2.89838	2.8982	2.63127
GALNT2	CCL11	2.89838	2.8978	2.63127
GPBP1L1	GCN1L1	2.89838	2.89697	2.63127
C3orf72	FAM122B	2.88966	2.88966	1.50444
PTPRF	DKFZp434G1729|FAM71E2	2.89838	2.88944	2.63127
BX537548	APOD	2.88966	2.88826	1.50444
TBC1D5	EEF2	2.88966	2.88731	1.50444
ITGB5|AX747081	TMEM106B	2.88966	2.88694	1.50444
UBE2W	PAK7	2.88647	2.88647	1.30468
RAD23B	SIRPB2	2.88647	2.88647	1.30468
C6orf62	C20orf4	2.88647	2.8853	1.30468
TPX2	MYH9	2.88647	2.88409	1.30468
RBM35A	ERGIC3	2.88647	2.8811	1.30468
GIGYF1	KIAA1335|CHD6|CHD5	2.88647	2.87911	1.30468
C6orf97	LAMA5	2.88647	2.87887	1.30468
HNRNPH1|DKFZp686A15170	STX16	2.88647	2.87733	1.30468
EEF1A1|EEF1A1L14	PARD6B	2.88647	2.871	1.30468
EIF3B	PARD6B	2.88647	2.871	1.30468
HNRNPH1|DKFZp686A15170	C20orf149	2.88647	2.86861	1.30468
FAM83B	EEF1A2	2.88647	2.86797	1.30468
VPS13B	ZNF217	2.88647	2.86263	1.30468
SDK1	ZNF217	2.88647	2.86263	1.30468
PRKDC	ZNF217	2.88647	2.86263	1.30468
PLK3|FNK	MAPKAPK2	2.89838	2.85753	2.63127
C3orf57	SERINC5	2.88966	2.84996	1.50444
C3orf57	TRAM1	2.88966	2.84996	1.50444
C3orf57	H2AFZ	2.88966	2.84996	1.50444
ACTG1	SIGLEC10	2.94363	2.84628	2.54965
M34429|BC041065|M34428|NR_003367	NCOA3|BC036778	2.88647	2.8431	1.30468
MCM3	NCOA3|BC036778	2.88647	2.8431	1.30468
TAPT1	SEC31A|KIAA0905	5.54433	2.84094	1.31077
TRAPPC9	SULF2|RP5-1049G16.1	2.88647	2.8344	1.30468
FLJ12993	SULF2|RP5-1049G16.1	2.88647	2.8344	1.30468
H2AFY|AX747819	SULF2|RP5-1049G16.1	2.88647	2.8344	1.30468
UBE2D2	SULF2|RP5-1049G16.1	2.88647	2.8344	1.30468
AGPAT5|LPAAT-e	SULF2|RP5-1049G16.1	2.88647	2.8344	1.30468
ARFGEF1|DKFZp434L057|AK123660	SULF2|RP5-1049G16.1	2.88647	2.8344	1.30468
HNRNPAB	SULF2|RP5-1049G16.1	2.88647	2.8344	1.30468
UBE2H	SULF2|RP5-1049G16.1	2.88647	2.8344	1.30468
SAMD12	SLC39A6	2.83345	2.83269	1.10617
GNB2L1|NR_002592	FAM49B|BM009	2.83345	2.83216	1.10617
TRAPPC9	ACTG1	2.83345	2.83201	1.10617
AK124079	NR_002802	2.83345	2.83179	1.10617
FAM82B	EEF2	2.83345	2.83178	1.10617
ZNF706	FLNA	2.83345	2.8317	1.10617
NCOA2	ZNF217	2.83345	2.83089	1.10617
NCOA2	FAM102A	2.83345	2.83089	1.10617
NECAB1	CAPRIN1	2.83345	2.83082	1.10617
DPY19L4	CR607557	2.83345	2.83068	1.10617
MLPH	RRM2B|p53R2	2.83345	2.83022	1.10617
FZD6|Hfz6	APPBP2|PAT1	2.83345	2.82996	1.10617
MRFAP1	FZD6|Hfz6	2.83345	2.82996	1.10617
DSP	FZD6|Hfz6	2.83345	2.82996	1.10617
VPS28	KIAA1624|GPR107|LUSTR1	2.83345	2.82975	1.10617
SQLE	APP	2.83345	2.82951	1.10617
VPS13B	UBA1	2.83345	2.82947	1.10617
RAB11FIP1|RCP	CCDC47	2.83345	2.82902	1.10617
RAB11FIP1|RCP	SLC6A14	2.83345	2.82902	1.10617
PHYHIP	MCM4	2.83345	2.82868	1.10617
LY6E	SYTL2|KIAA1597	2.83345	2.82784	1.10617
AZIN1	DDX5	2.83345	2.82727	1.10617
LAPTM4B	TFF1	2.83345	2.82697	1.10617
HSPB1|HSP27	GRHL2	2.83345	2.8266	1.10617
CPNE3	BCAS3	2.83345	2.82343	1.10617
CPNE3	STAU1	2.83345	2.82343	1.10617
GRINA	CALM1	2.83345	2.82333	1.10617
RAPH1	KIAA0896|UBR5	2.83345	2.82311	1.10617
CLU|AAG4	SFRS1	2.83345	2.82298	1.10617
MAL2	KIAA1598|AK092331	2.83345	2.82141	1.10617
TMEM64	KIAA0679|MGEA5	2.83345	2.81898	1.10617
TMEM64	PACS1	2.83345	2.81898	1.10617
TMEM64	TCF25|KIAA1049|AK095785	2.83345	2.81898	1.10617
TMEM64	SPTLC1	2.83345	2.81898	1.10617
LAPTM4A	COX6C|AK128382	2.83345	2.81769	1.10617
COX6C|AK128382	ITM2B	2.83345	2.81769	1.10617
CRTAP|casp	FCGRT|BC020421	2.81215	2.81214	1.38672
FLJ43980	ASF1B	2.81169	2.81169	1.35761
CMTM6	DKFZp451C023|SRL	2.81169	2.81168	1.35761
SLC33A1|AK130481	ERCC1	2.81215	2.81161	1.38672
PKD1L2|KIAA1879|DKFZp686J19100	SLC39A6	2.81169	2.81157	1.35761
GSN	BC048326|BC148245	2.81169	2.81157	1.35761
MLPH	ATF7IP2|DKFZp666E123	2.81169	2.81139	1.35761
WWOX	NCOA3|BC036778	2.81169	2.81093	1.35761
GNB2L1|NR_002592	WWOX	2.81169	2.81093	1.35761
PSMD6	WWOX	2.81169	2.81093	1.35761
ESR1|FAS/ER	PIGQ	2.81169	2.8109	1.35761
FLJ00319|GALNS	EEF2	2.81169	2.81086	1.35761
MLPH	ARHGEF1|FLJ00369	2.81215	2.81077	1.38672
PHKG2	WWC3|KIAA1280	2.81169	2.81039	1.35761
MLPH	SAE1|AOS1	2.81215	2.80982	1.38672
KIAA0430	TCP10L|C21orf59|AK094456	2.81169	2.80969	1.35761
IL10RA	IGF1R	2.80953	2.80952	1.75343
PARP3	GIPC1	2.81215	2.80942	1.38672
FNDC4	LPCAT1	2.80925	2.80924	1.67777
ECEL1	KIAA1228|FAM62B	2.80925	2.80921	1.67777
MLPH	AMFR	2.81169	2.80833	1.35761
THADA|KIAA1767|GITA/3p fusion|GITA-A2	KIAA0368	2.80925	2.8083	1.67777
AMMECR1L	BMP7	2.80925	2.80827	1.67777
DDB2|ddb2	KANK2	2.80953	2.80802	1.75343
TP53I11|PIG11	LLGL2	2.80953	2.80764	1.75343
ESR1|FAS/ER	YWHAZ	2.83345	2.80744	1.10617
AGR2	MYH14|KIAA2034	2.81215	2.80687	1.38672
CREB3L2	SRCAP	2.81169	2.80613	1.35761
NEB	INPPL1	2.80953	2.80566	1.75343
IRS1	FUS|FUS/ATF-1|TLS/FUS-ERG	2.81169	2.80526	1.35761
FBXL11|KIAA1004	P4HB	2.80953	2.8048	1.75343
PDCD1	NQO1	2.81169	2.8045	1.35761
HDLBP	AARS	2.81169	2.80056	1.35761
TSPYL5	KIAA0088|GANAB	2.80953	2.80049	1.75343
SLC7A2	TMEM164	2.83345	2.79337	1.10617
PKP4	SLC7A2	2.83345	2.79337	1.10617
UNC84A|C7orf20	SLC7A2	2.83345	2.79337	1.10617
SLC7A2	UGCG	2.83345	2.79337	1.10617
PPP1R7	NR_002802	2.80953	2.79239	1.75343
MLPH	OSBPL2|KIAA0772	2.80925	2.7914	1.67777
MLPH	MAGI2	2.80925	2.7914	1.67777
PANK3	AHNAK	2.80953	2.79111	1.75343
HBP1	PABPC1	2.83345	2.78668	1.10617
RAB7A|RAB7	PABPC1	2.83345	2.78668	1.10617
NPY1R	PABPC1	2.83345	2.78668	1.10617
RMND5B	PABPC1	2.83345	2.78668	1.10617
UTRN	PABPC1	2.83345	2.78668	1.10617
PABPC1	VPS26B	2.83345	2.78668	1.10617
PABPC1	M6PRBP1	2.83345	2.78668	1.10617
PABPC1	SERTAD3	2.83345	2.78668	1.10617
PABPC1	PPP6C	2.83345	2.78668	1.10617
PABPC1	NUP214|KIAA0023	2.83345	2.78668	1.10617
FYN	SRRM2	2.81169	2.7836	1.35761
PDZD2|KIAA0300	AKAP1	2.7801	2.77814	2.408
UBE2E1	CDH1	2.81169	2.7766	1.35761
DHX15	CDH1	2.81169	2.7766	1.35761
C8orf38	NR_002819|DKFZp686B0790	2.80953	2.7699	1.75343
NR_002819|DKFZp686B0790	FLJ00319|GALNS	2.80953	2.7699	1.75343
CPEB2	TRIM37	2.7801	2.76665	2.408
TRIM37	DMD	2.7801	2.76665	2.408
GREB1	BUP1|UPB1	2.80925	2.76517	1.67777
EXO1	HSP90AB1	2.75346	2.75329	2.49971
NFYC	CDV3	2.75346	2.75303	2.49971
CUX1|Nbla10317	ATP6AP1|FLJ00383	2.75495	2.74887	1.25593
HNRNPA2B1	COX6C|AK128382	2.75495	2.74631	1.25593
[truncated: 3,806 more rows]

## Sheet: Supp. Table 4
Table S4A. Comparison of statistics for two sets of fusion calls from MCF-7.
E1	ref	st	start	end	E2	ref	st	start	end	Exon-distance	TaqMan CT	GROUP	USP-1	USP-2	JCV-1	JCV-2	Publications
BCAS4-1	chr20	+	48844874	48845117	BCAS3-24	chr17	+	56800470	56800637	N/A	21.3	VALIDATED	17	2	100	0	Hampton et al., Maher et al., Hu et al., Inaki et al., Asmann et al., Edgren et al
ABCA5-4	chr17	-	64820828	64821032	PPP4R1L-4	chr20	-	56281231	56281337	N/A	26.1	VALIDATED	16	24	100	100	Maher et al., Hu et al. Inaki et al.
CXorf15-1	chrX	+	16714481	16714633	SYAP1-2	chrX	+	16663271	16663389	-51362	29.1	VALIDATED	12	19	100	100	Maher et al., Inaki et al.
RPS6KB1-6	chr17	+	55362260	55362317	DIAPH3-30	chr13	-	59137724	59138981	N/A	22.6	VALIDATED	12	17	95.51	100	Inaki et al., Asmann et al.
RPS6KB1-2	chr17	+	55342705	55342754	TMEM49-11	chr17	+	55270438	55270540	-72316	24.4	VALIDATED	11	20	100	100	Maher et al., Edgren et al.
TBL1XR1-1	chr3	-	178397603	178397742	RGS17-2	chr6	-	153406728	153406871	N/A	26.1	VALIDATED	11	0	100		Inaki et al.
ARFGEF2-1	chr20	+	46971682	46971954	SULF2-3	chr20	-	45798854	45799093	N/A	20.6	VALIDATED	10	0	100		Hampton et al., Maher et al., Hu et al., Asmann et al., Edgren et al
SMARCA4-7	chr19	+	10957865	10958269	CARM1-2	chr19	+	10876627	10876752	-81642	29.9	VALIDATED	8	12	100	100	Inaki et al.
RPS6KB1-4	chr17	+	55346778	55346846	TMEM49-12	chr17	+	55271911	55272734	-74935	16.7	NON-SPECIFIC	7	17	75	100
ESR1-2	chr6	+	152064703	152064833	C6orf97-6	chr6	+	151936002	151936319	-128831	25.2	VALIDATED	7	12	100	100	Inaki et al.
GATAD2B-1	chr1	-	152161833	152162075	NUP210L-28	chr1	-	152268996	152269154	-107321	28.3	VALIDATED	7	7	100	100	Maher et al., Inaki et al.
MYO6-1	chr6	+	76515629	76515860	SENP6-15	chr6	+	76445019	76445128	-70841	28.4	VALIDATED	6	13	89.85	100	Inaki et al.
LOC100131434-9	chrX	-	148418791	148418852	IDS-4	chrX	-	148390385	148390473	28318	26.9	NON-SPECIFIC	6	13	100	100
AHCYL1-1	chr1	+	110328831	110329317	RAD51C-10	chr17	+	54166478	54166691	N/A	31	VALIDATED	6	8	100	100	Maher et al., Hu et al.
SYTL2-1	chr11	-	85146316	85146692	PICALM-20	chr11	-	85363399	85363503	-217187	26.7	VALIDATED	5	11	100	100
DEPDC1B-7	chr5	-	59970334	59970474	ELOVL7-8	chr5	-	60089093	60089229	-118895	25.6	VALIDATED	5	11	100	100	Hampton et al., Maher et al.
TAF4-1	chr20	-	60072902	60074261	BRIP1-5	chr17	-	57281272	57281399	N/A	25.6	VALIDATED	5	10	71.49	100	Inaki et al.
ADAMTS19-1	chr5	+	128824002	128824074	SLC27A6-10	chr5	+	128391937	128392034	-432137	26.5	VALIDATED	5	6	100	100	Asmann et al.
PPP2CA-1	chr5	-	133589350	133589849	SKP1-2	chr5	-	133537516	133537612	51738	30.6	NON-SPECIFIC	5	5	81.7	46.3
ARPC4-7	chr3	+	9820527	9820697	TTLL3-2	chr3	+	9827305	9827393	6608	30.5	NON-SPECIFIC	5	4	100	100
ADAMTS19-2	chr5	+	128824694	128825349	SLC27A6-10	chr5	+	128391937	128392034	-433412	25.8	VALIDATED	5	2	100	11.16
GATAD2B-1	chr1	-	152161833	152162075	NUP210L-29	chr1	-	152266606	152266697	-104864	40	NO EXPRESSION	5	0	100
POP1-2	chr8	+	99198697	99198794	MATN2-15	chr8	+	99111866	99112018	-86928	28.5	VALIDATED	5	0	100		Inaki et al.
ATXN7L3-1	chr17	-	39630914	39631055	FAM171A2-4	chr17	-	39789324	39789482	-158568	24.8	VALIDATED	4	5	100	56.61	Inaki et al., Asmann et al.
C16orf62-8	chr16	+	19510613	19510697	IQCK-10	chr16	+	19775310	19776360	264613	26.7	VALIDATED	3	9	100	100
GCN1L1-2	chr12	-	119112484	119112586	MSI1-12	chr12	-	119269632	119269700	-157216	25.3	VALIDATED	3	5	100	38.07	Inaki et al., Asmann et al.
MDS1-2	chr3	-	170581669	170582006	EVI1-4	chr3	-	170344180	170344314	237355	26.7	NON-SPECIFIC	3	5	81.42	94.54
MAN1A2-1	chr1	+	117711608	117712630	CBLN4-2	chr20	-	54009194	54009310	N/A	40	NO EXPRESSION	3	4	92.77	41.61
ZNF782-5	chr9	-	98629183	98629284	ZNF510-2	chr9	-	98578103	98578348	50835	27.1	NON-SPECIFIC	3	3	100	21.17
SLC25A24-4	chr1	-	108526086	108526173	NBPF6-16	chr1	+	108814742	108814782	N/A	23.9	VALIDATED	3	0	45.3
SIDT2-25	chr11	+	116571728	116571841	TAGLN-3	chr11	+	116578928	116579119	7087	27.6	NON-SPECIFIC	3	0	70.71
USP31-1	chr16	-	23067460	23068092	CRYL1-4	chr13	-	19911732	19911893	N/A	27.5	VALIDATED	3	0	76.64
CACNG4-3	chr17	+	62451438	62451578	CACNG1-2	chr17	+	62480574	62480648	28996	27.1	NON-SPECIFIC	3	0	75.35
ESR1-2	chr6	+	152064703	152064833	C6orf97-7	chr6	+	151948717	151948917	-116116	32.3	VALIDATED	2	4	63.34	26.04
FEN1-1	chr11	+	61316726	61317076	FADS2-2	chr11	+	61361826	61361936	44750	29.5	NON-SPECIFIC	2	0	100
CLN6-1	chr15	-	66308894	66309134	CALML4-4	chr15	-	66276832	66277020	31874	33.7	NON-SPECIFIC	2	0	62.56
C16orf45-1	chr16	+	15435826	15436117	ABCC1-15	chr16	+	16077684	16077759	641567	25.3	VALIDATED	2	0	0
LSM14A-9	chr19	+	39404252	39404483	KIAA0355-2	chr19	+	39482424	39483713	77941	33.5	NON-SPECIFIC	2	0	8.56
TAF4-1	chr20	-	60072902	60074261	BRIP1-6	chr17	-	57279244	57279363	N/A	40	NO EXPRESSION	2	0	45.88
TMEM141-4	chr9	+	138806524	138806631	KIAA1984-2	chr9	+	138813375	138813496	6744	28.9	NON-SPECIFIC	2	0	50.75
SLC25A24-5	chr1	-	108505327	108505438	NBPF6-16	chr1	+	108814742	108814782	N/A		NOT TESTED	0	19		100
CTBS-6	chr1	-	84801528	84801689	GNG5-3	chr1	-	84740097	84740241	61287		NOT TESTED	0	5		100
HIPK1-2	chr1	+	114284527	114285604	DENND2C-5	chr1	-	114962530	114962626	N/A		NOT TESTED	0	5		100
ERCC6-4	chr10	-	50406469	50406577	PGBD3-2	chr10	-	50393250	50395173	11296		NOT TESTED	0	4		49.46
CLN6-2	chr15	-	66297928	66298042	CALML4-4	chr15	-	66276832	66277020	20908		NOT TESTED	0	4		100
B3GNTL1-11	chr17	-	78507860	78507934	SLC9A8-12	chr20	+	47927925	47928007	N/A		NOT TESTED	0	4		63.08	Inaki et al.
RPL17L-5	chr18	-	45269727	45269918	C18orf32-2	chr18	-	45263952	45264139	5588		NOT TESTED	0	4		100
SLC25A24-5	chr1	-	108505327	108505438	NBPF22P-8	chr5	+	85627841	85629118	N/A		NOT TESTED	0	3		100
TRIM13-3	chr13	+	49469144	49469900	KCNRG-3	chr13	+	49492351	49493059	22451		NOT TESTED	0	3		100
TRIM13-4	chr13	+	49469804	49469900	KCNRG-3	chr13	+	49492351	49493059	22451		NOT TESTED	0	3		100
WHAMML1-7	chr15	-	20747603	20747732	WHAMM-6	chr15	+	81288906	81289093	N/A		NOT TESTED	0	3		100
BCAS3-6	chr17	+	56179341	56179422	ATXN7-12	chr3	+	63956221	63957199	N/A		NOT TESTED	0	3		0	Hu et al. Inaki et al.
ZNF551-2	chr19	+	62888442	62888565	ZNF776-2	chr19	+	62953965	62954091	65400		NOT TESTED	0	3		100
POMZP3-1	chr7	-	76093961	76094556	POM121-4	chr7	+	72034736	72034951	N/A		NOT TESTED	0	3		100
KIF1B-9	chr1	+	10254886	10254951	UBE4B-3	chr1	+	10078106	10078241	-176845		NOT TESTED	0	2		38.4
LRRC8B-8	chr1	+	89820772	89822936	LRRC8C-2	chr1	+	89924617	89924758	101681		NOT TESTED	0	2		100
LOC338799-5	chr12	-	120722136	120722245	RHOF-2	chr12	-	120715441	120715528	6608		NOT TESTED	0	2		11.84
CHURC1-2	chr14	+	64460462	64460597	FNTB-2	chr14	+	64540720	64540784	80123		NOT TESTED	0	2		80.42
CHURC1-3	chr14	+	64462478	64462551	FNTB-2	chr14	+	64540720	64540784	78169		NOT TESTED	0	2		99.52
CDH1-16	chr16	+	67424694	67426945	SENP7-1	chr3	-	102714625	102714775	N/A		NOT TESTED	0	2		0
AMZ2-3	chr17	+	63755740	63756441	FLJ32065-2	chr17	-	60399822	60400097	N/A		NOT TESTED	0	2		41.62
AMZ2-4	chr17	+	63756376	63756441	FLJ32065-2	chr17	-	60399822	60400097	N/A		NOT TESTED	0	2		35.76
AMZ2-5	chr17	+	63756380	63756441	FLJ32065-2	chr17	-	60399822	60400097	N/A		NOT TESTED	0	2		35.9
ASNSD1-5	chr2	+	190240735	190240916	ANKAR-2	chr2	+	190262498	190262935	21582		NOT TESTED	0	2		100
TGIF2-2	chr20	+	34640558	34640783	C20orf24-3	chr20	+	34669532	34669635	28749		NOT TESTED	0	2		100
PIGX-5	chr3	+	197942260	197942360	PAK2-2	chr3	+	197993894	197994101	51534		NOT TESTED	0	2		42.5
SLC29A1-15	chr6	+	44308058	44308143	HSP90AB1-2	chr6	+	44324345	44324491	16202		NOT TESTED	0	2		32.01
ADAM9-20	chr8	+	39067935	39068022	ADAM32-2	chr8	+	39094762	39094841	26740		NOT TESTED	0	2		45.12
ABCA1-7	chr9	-	106660624	106660800	KIAA1324-16	chr1	+	109538566	109538739	N/A		NOT TESTED	0	2		15.26
ZNF782-3	chr9	-	98654050	98654108	ZNF510-2	chr9	-	98578103	98578348	75702		NOT TESTED	0	2		38.23
Legend
blue	CT<35 in HBR or PC-3 -- i.e. possibly promiscious call
red	CT=40 in Taqman -- i.e. assay not validated
	Empty cells were not tested with Taqman
USP	Unique start points
JCV	Junction confidence value
Table S4B. TaqMan results including all assays.
5' gene-exon	Chr	3' gene-exon	Chr	Distance	Call Stringency	MCF7	UHR	HBR	PC-3
ARFGEF2-1	20	SULF2-3	20	Inverted	1 | 1 | 1 | 0 | 0	20.5738	24.2427	40	39.6786
SLC25A24-4	1	NBPF6-16	1	Inverted	1 | 0 | 0 | 0 | 0	23.9172	27.9184	40	40
USP31-1	16	CRYL1-4	13	Inter-chr	1 | 0 | 1 | 0 | 0	27.5	31.8	40	40
TBL1XR1-1	3	RGS17-2	6	Inter-chr	1 | 0 | 0 | 0 | 0	26.0608	30.6291	40	40
TAF4-1	20	BRIP1-6	17	Inter-chr	1 | 0 | 0 | 0 | 0	40	40	40	40
TAF4-1	20	BRIP1-5	17	Inter-chr	1 | 0 | 0 | 0 | 0	25.5502	29.2127	40	40
RPS6KB1-6	17	DIAPH3-30	13	Inter-chr	1 | 0 | 0 | 0 | 0	22.5877	26.0596	40	36.6885
MAN1A2-1	1	CBLN4-2	20	Inter-chr	1 | 0 | 1 | 0 | 0	40	40	40	40
BCAS4-1	20	BCAS3-24	17	Inter-chr	1 | 0 | 1 | 0 | 0	21.3243	25.3173	40	40
AHCYL1-1	1	RAD51C-10	17	Inter-chr	1 | 0 | 0 | 0 | 0	31.0153	34.7966	40	40
ABCA5-4	17	PPP4R1L-4	20	Inter-chr	1 | 0 | 1 | 0 | 0	26.0805	29.9118	40	40
C16orf45-1	16	ABCC1-15	16	641567	1 | 0 | 0 | 0 | 0	25.3302	29.2286	40	40
C16orf62-8	16	IQCK-10	16	264613	1 | 0 | 1 | 0 | 0	26.7151	30.5276	40	40
MDS1-2	3	EVI1-4	3	237355	1 | 0 | 0 | 0 | 0	26.663	28.4341	30.717	26.623
LSM14A-9	19	KIAA0355-2	19	77941	1 | 0 | 0 | 0 | 0	33.5403	35.2337	34.2161	35.0754
PPP2CA-1	5	SKP1-2	5	51738	1 | 0 | 1 | 0 | 0	30.6312	30.9444	31.8255	32.1117
ZNF782-5	9	ZNF510-2	9	50835	1 | 1 | 1 | 1 | 1	27.115	27.4452	27.0481	28.2173
FEN1-1	11	FADS2-2	11	44750	1 | 0 | 0 | 0 | 0	29.4952	31.0066	34.8075	31.2122
CLN6-1	15	CALML4-4	15	31874	1 | 0 | 1 | 0 | 0	33.7427	32.1619	36.3199	33.8263
CACNG4-3	17	CACNG1-2	17	28996	1 | 0 | 0 | 0 | 0	27.0587	31.5144	30.8209	32.8422
LOC100131434-9	X	IDS-4	X	28318	1 | 0 | 1 | 0 | 0	26.9488	29.2438	28.3182	31.6183
SIDT2-25	11	TAGLN-3	11	7087	1 | 0 | 1 | 0 | 0	27.578	28.1282	28.7727	29.0951
TMEM141-4	9	KIAA1984-2	9	6744	1 | 0 | 0 | 0 | 0	28.8632	28.6348	28.7041	30.3717
ARPC4-7	3	TTLL3-2	3	6608	1 | 1 | 1 | 1| 1	30.5156	29.4986	31.0683	31.3286
CXorf15-1	X	SYAP1-2	X	-51362	1 | 0 | 0 | 0 | 0	29.1118	32.6577	40	40
MYO6-1	6	SENP6-15	6	-70841	1 | 0 | 0 | 0 | 0	28.434	31.8666	40	40
RPS6KB1-2	17	TMEM49-11	17	-72316	1 | 1 | 1 | 0 | 0	24.3714	28.4394	40	39.8329
RPS6KB1-4	17	TMEM49-12	17	-74935	1 | 0 | 0 | 0 | 0	16.6606	18.1766	22.1829	19.499
SMARCA4-7	19	CARM1-2	19	-81642	1 | 0 | 0 | 0 | 0	29.9479	33.1321	40	40
POP1-2	8	MATN2-15	8	-86928	1 | 0 | 0 | 0 | 0	28.5194	31.751	40	40
GATAD2B-1	1	NUP210L-29	1	-104864	1 | 0 | 0 | 0 | 0	40	40	40	40
GATAD2B-1	1	NUP210L-28	1	-107321	1 | 0 | 0 | 0 | 0	28.2625	32.3789	40	40
ESR1-2	6	C6orf97-7	6	-116116	1 | 0 | 0 | 0 | 0	32.2509	34.9692	40	40
DEPDC1B-7	5	ELOVL7-8	5	-118895	1 | 0 | 0 | 0 | 0	25.6271	29.0242	39.789	40
ESR1-2	6	C6orf97-6	6	-128831	1 | 0 | 0 | 0 | 0	25.1859	29.1455	40	40
GCN1L1-2	12	MSI1-12	12	-157216	1 | 0 | 0 | 0 | 0	25.2734	28.2219	40	39.7832
ATXN7L3-1	17	FAM171A2-4	17	-158568	1 | 0 | 0 | 0 | 0	24.8314	28.3357	40	40
SYTL2-1	11	PICALM-20	11	-217187	1 | 0 | 1 | 0 | 0	26.7208	30.7437	40	40
ADAMTS19-1	5	SLC27A6-10	5	-432137	1 | 0 | 0 | 0 | 0	26.5008	31.2833	40	40
ADAMTS19-2	5	SLC27A6-10	5	-433412	1 | 0 | 0 | 0 | 0	25.8	30.5	40	40

## Sheet: Supp. Table 5
Table S5. Cancer cell lines tested against selected UHR and MCF-7 fusions.
Name
NTC
UHR
MCF7
HBR
PC-3
Leukemia (K-562) Total RNA
Promyelocytic Leukemia (HL-60) Total RNA
Liver Carcinoma (HEPG2) Total RNA
Cervical Adenocarcinoma (HeLa-S3) Total RNA
Burkitts Lymphoma (Raji) Total RNA
T-cell Leukemia (Jurkat) Total RNA
Diploid Lung (MRC-5) Total RNA
Epidermal Carcinoma (A-431) Total RNA
Breast Adenocarcinoma (MDA-MB-361)
Breast Carcinoma (T-47D)
ZR-75-1
HS578T
HCC1187
Breast Carcinoma (MDA-MB-453)
Breast Carcinoma (DU4475)
MDA-MB-435S
HCC1599

## Sheet: Supp. Table 6
Table S6. Simulation results for JCV based on JER~MR model and coverage range 1 to 10,000.
JCVCUT	JER	MR	TPR	FPR	Accuracy	FDR
25	0.2	0.001	0.97632	0	0.98813	0
25	0.1	0.001	0.95134	0	0.97556	0
25	0.05	0.001	0.89978	0	0.94966	0
25	0.01	0.001	0.44092	0	0.7199	0
25	0.2	0.002	0.97625	0	0.98806	0
25	0.1	0.002	0.95122	0	0.97558	0
25	0.05	0.002	0.8995	0	0.94966	0
25	0.01	0.002	0.43997	0	0.71983	0
25	0.2	0.003	0.97603	0	0.98796	0
25	0.1	0.003	0.95127	0	0.97553	0
25	0.05	0.003	0.89962	0	0.94966	0
25	0.01	0.003	0.44061	0	0.71985	0
25	0.2	0.004	0.97633	0.00987	0.98322	0.00999
25	0.1	0.004	0.95104	0.0097	0.97057	0.00999
25	0.05	0.004	0.89971	0.00991	0.94474	0.01083
25	0.01	0.004	0.43891	0.00997	0.7142	0.02217
25	0.2	0.005	0.97634	0.07831	0.94913	0.07366
25	0.1	0.005	0.95185	0.07888	0.93655	0.07594
25	0.05	0.005	0.89958	0.0779	0.91081	0.07928
25	0.01	0.005	0.43948	0.07894	0.67993	0.1519
25	0.2	0.006	0.97629	0.16226	0.90714	0.14206
25	0.1	0.006	0.95153	0.16256	0.8947	0.14499
25	0.05	0.006	0.90089	0.16214	0.86943	0.15203
25	0.01	0.006	0.44055	0.16174	0.63937	0.26846
25	0.2	0.007	0.97648	0.24184	0.86761	0.19767
25	0.1	0.007	0.95176	0.2423	0.85499	0.20206
25	0.05	0.007	0.90028	0.24263	0.82895	0.21173
25	0.01	0.007	0.43884	0.24215	0.59815	0.35502
25	0.2	0.008	0.97641	0.31591	0.83067	0.24341
25	0.1	0.008	0.9514	0.31716	0.81738	0.2493
25	0.05	0.008	0.90019	0.31687	0.79184	0.25973
25	0.01	0.008	0.43999	0.31706	0.56141	0.41857
25	0.2	0.009	0.9765	0.3816	0.79817	0.27937
25	0.1	0.009	0.9515	0.38245	0.7853	0.28482
25	0.05	0.009	0.90013	0.38222	0.75918	0.2974
25	0.01	0.009	0.43936	0.38221	0.52858	0.46524
25	0.2	0.01	0.97643	0.43886	0.76952	0.30857
25	0.1	0.01	0.95172	0.439	0.75666	0.31501
25	0.05	0.01	0.89964	0.43953	0.73051	0.32703
25	0.01	0.01	0.43967	0.43978	0.4999	0.49969
50	0.2	0.001	0.96352	0	0.98167	0
50	0.1	0.001	0.92229	0	0.96101	0
50	0.05	0.001	0.83234	0	0.9158	0
50	0.01	0.001	0.26029	0	0.63024	0
50	0.2	0.002	0.96391	0	0.98184	0
50	0.1	0.002	0.92242	0	0.96111	0
50	0.05	0.002	0.83216	0	0.91586	0
50	0.01	0.002	0.26041	0	0.62982	0
50	0.2	0.003	0.96363	0	0.98174	0
50	0.1	0.003	0.92271	0	0.96116	0
50	0.05	0.003	0.83285	0	0.91638	0
50	0.01	0.003	0.25958	0	0.62983	0
50	0.2	0.004	0.9639	0	0.98191	0
50	0.1	0.004	0.92188	0	0.96085	0
50	0.05	0.004	0.83148	0	0.91556	0
50	0.01	0.004	0.26049	0	0.62945	0
50	0.2	0.005	0.96356	0.00035	0.98155	0.00036
50	0.1	0.005	0.92265	0.00045	0.96098	0.00048
50	0.05	0.005	0.83191	0.00045	0.9156	0.00054
50	0.01	0.005	0.26082	0.00038	0.62984	0.00145
50	0.2	0.006	0.96336	0.03284	0.96526	0.03284
50	0.1	0.006	0.92234	0.03296	0.9446	0.03426
50	0.05	0.006	0.83204	0.03281	0.89946	0.03778
50	0.01	0.006	0.25919	0.03287	0.61317	0.11253
50	0.2	0.007	0.96334	0.08916	0.93713	0.0845
50	0.1	0.007	0.92182	0.08973	0.91607	0.08808
50	0.05	0.007	0.83257	0.0895	0.87147	0.09678
50	0.01	0.007	0.26014	0.08863	0.58546	0.25378
50	0.2	0.008	0.96403	0.14987	0.90731	0.1336
50	0.1	0.008	0.9229	0.14975	0.88676	0.13836
50	0.05	0.008	0.83231	0.15082	0.84072	0.15244
50	0.01	0.008	0.26081	0.15007	0.55519	0.36496
50	0.2	0.009	0.96372	0.2074	0.87851	0.1759
50	0.1	0.009	0.92134	0.20834	0.85679	0.18308
50	0.05	0.009	0.83252	0.20737	0.81262	0.19877
50	0.01	0.009	0.26035	0.20738	0.52628	0.44299
50	0.2	0.01	0.964	0.26028	0.85221	0.21157
50	0.1	0.01	0.92238	0.25965	0.83152	0.2191
50	0.05	0.01	0.8326	0.25919	0.78682	0.2365
50	0.01	0.01	0.259	0.26084	0.49898	0.50155
75	0.2	0.001	0.94297	0	0.97138	0
75	0.1	0.001	0.8814	0	0.94045	0
75	0.05	0.001	0.76265	0	0.881	0
75	0.01	0.001	0.10882	0	0.55324	0
75	0.2	0.002	0.9441	0	0.97192	0
75	0.1	0.002	0.88185	0	0.94068	0
75	0.05	0.002	0.76235	0	0.88073	0
75	0.01	0.002	0.10882	0	0.55398	0
75	0.2	0.003	0.9432	0	0.97148	0
75	0.1	0.003	0.88029	0	0.93996	0
75	0.05	0.003	0.76162	0	0.88044	0
75	0.01	0.003	0.10905	0	0.55414	0
75	0.2	0.004	0.94345	0	0.97161	0
75	0.1	0.004	0.8811	0	0.94039	0
75	0.05	0.004	0.7627	0	0.88099	0
75	0.01	0.004	0.10817	0	0.55321	0
75	0.2	0.005	0.94312	0	0.97148	0
75	0.1	0.005	0.88223	0	0.94096	0
75	0.05	0.005	0.76201	0	0.88053	0
75	0.01	0.005	0.10811	0	0.55403	0
75	0.2	0.006	0.94303	0	0.97145	0
75	0.1	0.006	0.88148	0	0.94048	0
75	0.05	0.006	0.76128	0	0.8804	0
75	0.01	0.006	0.10865	0	0.55412	0
75	0.2	0.007	0.94345	0.00419	0.96953	0.00438
75	0.1	0.007	0.8815	0.00422	0.93838	0.00472
75	0.05	0.007	0.76258	0.00426	0.879	0.00554
75	0.01	0.007	0.10913	0.00411	0.55269	0.03631
75	0.2	0.008	0.94332	0.0257	0.95875	0.02633
75	0.1	0.008	0.8812	0.0254	0.92775	0.02783
75	0.05	0.008	0.762	0.02533	0.86797	0.03195
75	0.01	0.008	0.10814	0.02548	0.54101	0.19046
75	0.2	0.009	0.94339	0.062	0.94071	0.06134
75	0.1	0.009	0.88155	0.06243	0.90949	0.06582
75	0.05	0.009	0.76159	0.0621	0.84948	0.07497
75	0.01	0.009	0.10911	0.06281	0.52338	0.3656
75	0.2	0.01	0.94262	0.10842	0.91718	0.1026
75	0.1	0.01	0.88195	0.10879	0.88657	0.10943
75	0.05	0.01	0.76145	0.10768	0.82677	0.12351
75	0.01	0.01	0.10832	0.10855	0.49916	0.49959
100	0.2	0.001	0.92221	0	0.96083	0
100	0.1	0.001	0.84498	0	0.92237	0
100	0.05	0.001	0.69806	0	0.84865	0
100	0.01	0.001	0.00137	0	0.49976	0
100	0.2	0.002	0.92238	0	0.9609	0
100	0.1	0.002	0.84496	0	0.92214	0
100	0.05	0.002	0.69758	0	0.84822	0
100	0.01	0.002	0.00149	0	0.4999	0
100	0.2	0.003	0.9219	0	0.96075	0
100	0.1	0.003	0.84495	0	0.92203	0
100	0.05	0.003	0.69798	0	0.84837	0
100	0.01	0.003	0.00144	0	0.49998	0
100	0.2	0.004	0.92194	0	0.96078	0
100	0.1	0.004	0.84471	0	0.92204	0
100	0.05	0.004	0.69897	0	0.849	0
100	0.01	0.004	0.0015	0	0.49969	0
100	0.2	0.005	0.92204	0	0.96084	0
100	0.1	0.005	0.8447	0	0.922	0
100	0.05	0.005	0.69885	0	0.84913	0
100	0.01	0.005	0.00152	0	0.50009	0
100	0.2	0.006	0.92209	0	0.96087	0
100	0.1	0.006	0.84541	0	0.9223	0
100	0.05	0.006	0.69887	0	0.84885	0
100	0.01	0.006	0.00151	0	0.49937	0
100	0.2	0.007	0.92259	0	0.96111	0
100	0.1	0.007	0.84539	0	0.92228	0
100	0.05	0.007	0.69769	0	0.84865	0
100	0.01	0.007	0.00153	0	0.50061	0
100	0.2	0.008	0.92286	0	0.96125	0
100	0.1	0.008	0.84494	0	0.92215	0
100	0.05	0.008	0.69858	0	0.84887	0
100	0.01	0.008	0.00152	0	0.49949	0
100	0.2	0.009	0.92187	0.00014	0.96074	0.00015
100	0.1	0.009	0.8448	0.00015	0.92203	0.00018
100	0.05	0.009	0.69885	0.00013	0.84892	0.00018
100	0.01	0.009	0.00158	0.00018	0.50087	0.10431
100	0.2	0.01	0.92205	0.0015	0.96015	0.00161
100	0.1	0.01	0.84582	0.00154	0.92211	0.00181
100	0.05	0.01	0.69829	0.0015	0.8481	0.00213
100	0.01	0.01	0.00151	0.00146	0.4994	0.49088
